# Supplementary material for: An unusual tandem kinase fusion protein confers leaf rust resistance in wheat
Source: Nat Genet. 2023 May 22;55(6):914–20. doi: 10.1038/s41588-023-01401-2 (PMC10260399; doi:10.1038/s41588-023-01401-2)
Supplement: Supplementary file 4 — Supplementary Tables 1–8. [file 41588_2023_1401_MOESM4_ESM.xlsx]

## Sheet: Supplementary Table 1
Supplementary Table 1. All mutations in WTK6-vWA induced by EMS mutagenesis.
Mutant	Mutation type	Nucleotide mutation	Amino acid change	Domain	Surface-localized	Mutation effect
Lr9-M13	Start codon mutation	G3A	-	-	-	Knock out
TA5605-Spt38	Amino acid substitution	G179A	R60K	NT-Loop	yes	Knock out
TA5605-Spt147	Amino acid substitution	G179A	R60K	NT-Loop	yes	Knock out
TA5605-Spt58	Amino acid substitution	C209T	T70M	Kinase 1	no	Knock out
TA5605-Spt148	Amino acid substitution	G211A	D71N	Kinase 1	yes	Knock down
TA5605-Spt168	Amino acid substitution	G211A	D71N	Kinase 1	yes	Knock down
TA5605-Spt33	Amino acid substitution	C221T	S74F	Kinase 1	yes	Knock out
TA5605-Spt130	Amino acid substitution	C221T	S74F	Kinase 1	yes	Knock out
Lr9-M369	Amino acid substitution	G226A	E76K	Kinase 1	yes	Knock down
TA5605-Spt137	Premature stop codon mutation	C229T	R77*	-	-	Knock out
TA5605-Spt91	Amino acid substitution	G239A	G80D	Kinase 1	yes	Knock out
TA5605-Spt8	Amino acid substitution	G245A	G82D	Kinase 1	yes	Knock out
TA5605-Spt20	Amino acid substitution	G245A	G82D	Kinase 1	yes	Knock out
TA5605-Spt34	Amino acid substitution	G245A	G82D	Kinase 1	yes	Knock out
TA5605-Spt42	Amino acid substitution	G245A	G82D	Kinase 1	yes	Knock out
TA5605-Spt54	Amino acid substitution	G245A	G82D	Kinase 1	yes	Knock out
Lr9-M205	Amino acid substitution	G248A	G83E	Kinase 1	yes	Knock out
TA5605-Spt143	Amino acid substitution	G248A	G83E	Kinase 1	yes	Knock out
TA5605-Spt49	Amino acid substitution	G254A	G85E	Kinase 1	no	Knock out
TA5605-Spt56	Amino acid substitution	G268A	G90R	Kinase 1	no	Knock out
TA5605-Spt106	Amino acid substitution	G268A	G90R	Kinase 1	no	Knock out
TA5605-Spt118	Amino acid substitution	G268A	G90R	Kinase 1	no	Knock out
TA5605-Spt124	Amino acid substitution	G268A	G90R	Kinase 1	no	Knock out
TA5605-Spt93	Amino acid substitution	G269A	G90E	Kinase 1	no	Knock out
TA5605-Spt170	Amino acid substitution	G271A	V91I	Kinase 1	yes	Knock out
TA5605-Spt25	Amino acid substitution	C296T	A99V	Kinase 1	yes	Knock out
TA5605-Spt132	Amino acid substitution	G352A	E118K	Kinase 1	yes	Knock out
TA5605-Spt71	Amino acid substitution	G304A	V102M	Kinase 1	-	-
	Amino acid substitution	G404A	G135D	Kinase 1	no	Knock out
Lr9-M346	Amino acid substitution	G404A	G135D	Kinase 1	no	Knock out
TA5605-Spt19	Amino acid substitution	C430T	P144S	Kinase 1	yes	Knock out
TA5605-Spt32	Amino acid substitution	C430T	P144S	Kinase 1	yes	Knock out
TA5605-Spt12	Amino acid substitution	G445A	G149R	Kinase 1	yes	Knock out
TA5605-Spt57	Amino acid substitution	G445A	G149R	Kinase 1	yes	Knock out
TA5605-Spt89	Amino acid substitution	G445A	G149R	Kinase 1	yes	Knock out
TA5605-Spt183	Amino acid substitution	G445A	G149R	Kinase 1	yes	Knock out
TA5605-Spt95	Amino acid substitution	G446A	G149E	Kinase 1	yes	Knock down
TA5605-Spt173	Amino acid substitution	G499A	E167k	Kinase 1	yes	Knock down
TA5605-Spt114	Amino acid substitution	G509A	S170N	Kinase 1	yes	Knock out
TA5605-Spt60	Amino acid substitution	G532A	E178K	Kinase 1	yes	Knock out
TA5605-Spt66	Amino acid substitution	G532A	E178K	Kinase 1	yes	Knock out
TA5605-Spt24	Amino acid substitution	G541A	G181R	Kinase 1	yes	Knock out
TA5605-Spt133	Amino acid substitution	G542A	G181E	Kinase 1	yes	Knock out
Lr9-M620	Premature stop codon mutation	G552A	W184*	-	-	Knock out
TA5605-Spt10	Premature stop codon mutation	G552A	W184*	-	-	Knock out
TA5605-Spt150	Amino acid substitution	A575T	K192M	Kinase 1	yes	Knock out
Lr9-M129	Amino acid substitution	G577A	G193R	Kinase 1	yes	Knock out
TA5605-Spt156	Amino acid substitution	G577A	G193R	Kinase 1	yes	Knock out
TA5605-Spt126	Amino acid substitution	G584A	C195Y	Kinase 1	no	Knock out
TA5605-Spt186	Amino acid substitution	G590A	G197E	Kinase 1	no	Knock out
TA5605-Spt73	Amino acid substitution	C601T	L201F	Kinase 1	no	Knock out
TA5605-Spt94	Amino acid substitution	C601T	L201F	Kinase 1	no	Knock out
TA5605-Spt134	Amino acid substitution	C604T	H202Y	Kinase 1	no	Knock out
TA5605-Spt37	Amino acid substitution	C654A	N218K	Kinase 1	yes	Knock out
TA5605-Spt14	Amino acid substitution	C679T	P227S	Kinase 1	no	Knock out
Lr9-M187	Amino acid substitution	C680T	P227L	Kinase 1	no	Knock out
TA5605-Spt129	Amino acid substitution	C685T	L229F	Kinase 1	no	Knock out
TA5605-Spt59	Amino acid substitution	C1823T	F608S	Kinase 2	-	-
	Amino acid substitution	C689T	A230V	Kinase 1	yes	Knock out
TA5605-Spt107	Amino acid substitution	C689T	A230V	Kinase 1	yes	Knock out
TA5605-Spt184	Amino acid substitution	C689T	A230V	Kinase 1	yes	Knock out
TA5605-Spt9	Amino acid substitution	G721T	E241K	Kinase 1	yes	Knock out
TA5605-Spt155	Amino acid substitution	C728T	T243I	Kinase 1	yes	Knock out
TA5605-Spt11	Amino acid substitution	G754C	A252P	Kinase 1	yes	Knock out
TA5605-Spt55	Amino acid substitution	C755T	A252V	Kinase 1	yes	Knock out
TA5605-Spt182	Amino acid substitution	G764A	G255E	Kinase 1	yes	Knock out
TA5605-Spt117	Amino acid substitution	C775T	P259S	Kinase 1	yes	Knock out
TA5605-Spt149	Amino acid substitution	C776T	P259L	Kinase 1	yes	Knock out
TA5605-Spt22	Amino acid substitution	G829A	G277R	Kinase 1	no	Knock out
TA5605-Spt65	Amino acid substitution	G829A	G277R	Kinase 1	no	Knock out
TA5605-Spt185	Amino acid substitution	G829A	G277R	Kinase 1	no	Knock out
TA5605-Spt131	Amino acid substitution	G857A	G286E	Kinase 1	no	Knock out
Lr9-M494	Amino acid substitution	G865A	G289S	Kinase 1	yes	Knock down
Lr9-M561	Amino acid substitution	G866A	G289D	Kinase 1	yes	Knock out
TA5605-Spt125	Amino acid substitution	G866A	G289D	Kinase 1	yes	Knock out
TA5605-Spt2	Premature stop codon mutation	C895T	Q299*	-	-	Knock out
TA5605-Spt128	Amino acid substitution	G913A	V305M	Kinase 1	no	Knock out
TA5605-Spt18	Premature stop codon mutation	C940T	Q314*	-	-	Knock out
TA5605-Spt180	Premature stop codon mutation	G951A	W317*	-	-	Knock out
Lr9-M279	Premature stop codon mutation	C970T	Q324*	-	-	Knock out
TA5605-Spt103	Amino acid substitution	G998A	C333Y	Kinase 1	no	Knock out
TA5605-Spt163	Amino acid substitution	G1043A	R348K	Kinase 1	no	Knock down
TA5605-Spt67	Amino acid substitution	C1046T	P349L	Kinase 1	yes	Knock down
TA5605-Spt144	Amino acid substitution	C1046T	P349L	Kinase 1	yes	Knock down
TA5605-Spt16	Premature stop codon mutation	C1099T	Q367*	-	-	Knock out
TA5605-Spt140	Premature stop codon mutation	G1121A	W374*	-	-	Knock out
TA5605-Spt153	Premature stop codon mutation	G1122A	W374*	-	-	Knock out
TA5605-Spt35	Premature stop codon mutation	C1267T	R423*	-	-	Knock out
TA5605-Spt122	Amino acid substitution	G1292A	G431E	Kinase 2	no	Knock out
Lr9-M591	Amino acid substitution	G1306A	G436R	Kinase 2	no	Knock out
TA5605-Spt68	Amino acid substitution	G1306A	G436R	Kinase 2	no	Knock out
TA5605-Spt157	Amino acid substitution	G1407A	M469I	Kinase 2	yes	Knock out
Lr9-M812	Amino acid substitution	C1435T	L479F	Kinase 2	yes	Knock out
TA5605-Spt162	Amino acid substitution	G1615A	G539R	Kinase 2	no	Knock out
TA5605-Spt127	Amino acid substitution	G1627T	G543R	Kinase 2	no	Knock out
TA5605-Spt31	Amino acid substitution	G1799A	G600E	Kinase 2	yes	Knock out
TA5605-Spt154	Amino acid substitution	G1799A	G600E	Kinase 2	yes	Knock out
TA5605-Spt69	Amino acid substitution	G1865A	G622D	Kinase 2	no	Knock out
Lr9-M388	Amino acid substitution	G1888A	A630T	Kinase 2	yes	Knock down
TA5605-Spt151	Amino acid substitution	G1888A	A630T	Kinase 2	yes	Knock down
TA5605-Spt79	Amino acid substitution	G1900A	G634S	Kinase 2	no	Knock out
TA5605-Spt21	Amino acid substitution	G1901A	G634D	Kinase 2	no	Knock out
TA5605-Spt63	Amino acid substitution	G1918A	E640K	Kinase 2	yes	Knock out
TA5605-Spt43	Amino acid substitution	G1948A	V650I	Kinase 2	no	Knock out
TA5605-Spt70	Premature stop codon mutation	C2020T	Q674*	-	-	Knock out
TA5605-Spt81	Premature stop codon mutation	G2172A	W724*	-	-	Knock out
Lr9-M50	Premature stop codon mutation	G2363A	W788*	-	-	Knock out
TA5605-Spt110	Amino acid substitution	C2425T	R809W	vWA	yes	Knock down
TA5605-Spt146	Amino acid substitution	C2497T	R833W	vWA	yes	Knock down
TA5605-Spt62	Premature stop codon mutation	C3299T	R1077*	-	-	Knock out
TA5605-Spt90	Premature stop codon mutation	G3258A	W1086*	-	-	Knock out
TA5605-Spt96	Amino acid substitution	G3334A	E1112K	Vwaint	yes	Knock out
TA5605-Spt6	Amino acid substitution	G3344A	R1115K	Vwaint	yes	Knock out
TA5605-Spt7	Amino acid substitution	G3344A	R1115K	Vwaint	yes	Knock out
Lr9-M78	Premature stop codon mutation	G3387A	W1129*	-	-	Knock out
TA5605-Spt111	Amino acid substitution	G3395A	C1132Y	Vwaint	yes	Knock out
TA5605-Spt1	Premature stop codon mutation	G3404A	W1135*	-	-	Knock out
Lr9-M204	Premature stop codon mutation	C3406T	Q1136*	-	-	Knock out
TA5605-Spt17	Splice-site mutation	-	-	-	-	Knock out
TA5605-Spt26	Splice-site mutation	-	-	-	-	Knock out
TA5605-Spt123	Splice-site mutation	-	-	-	-	Knock out
TA5605-Spt141	Splice-site mutation	-	-	-	-	Knock out
Lr9-M132	No mutation was found	-	-	-	-	Knock out

## Sheet: Supplementary Table 2
Supplementary Table 2. WTK6-vWA homologs in wheat, Aegilops, and other grass species.
Accession name	Kinase-kinase-vWA	Genomic positions of manually annotated kinase-kinase-vWA genes	Kinase-vWA
Triticum aestivum_Chinese Spring	-	-	TraesCS1B03G0954800
			TraesCS2D03G0134600
			TraesCS3B03G1192900LC
			TraesCS3D03G0964900
			TraesCS4B03G0790000
			TraesCS5B03G1296000
Triticum aestivum_ArinaLrFor	ArinaLrFor-2A	chr2A_ArinaLrFor:764538079-764538146	TraesARI1B01G376000
			TraesARI2D01G076100
	ArinaLrFor-2B	chr2B_ArinaLrFor:783149651-783174127	TraesARI3D01G465000
			TraesARI4B01G323100
Triticum aestivum_CDC Landmark	CDC_Landmark-2B	chr2B_CDC_Landmark:771311717-771320369	TraesLDM1B01G373600
			TraesLDM2D01G078400
			TraesLDM3D01G471200
			TraesLDM4B01G328300
Triticum aestivum_CDC Stanley	CDC_Stanley-2A	chr2A_CDC_Stanley:779150965-779168809	TraesSTA1B01G375600
			TraesSTA2D01G078100
	CDC_Stanley-2B	chr2B_CDC_Stanley:773551789-773560523	TraesSTA3D01G489500
			TraesSTA4B01G323200
Triticum aestivum_Julius	-	-	TraesJUL1B01G375400
			TraesJUL2D01G077700
			TraesJUL3D01G475200
			TraesJUL4B01G323500
Triticum aestivum_LongReach Lancer	-	-	TraesLAC1B01G378900
			TraesLAC2D01G078200
			TraesLAC3D01G473200
			TraesLAC4B01G324700
Triticum aestivum_Mace	Mace-2A	chr2A_Mace:763414514-763432288	TraesMAC2D01G081000
			TraesMAC3D01G458600
			TraesMAC4B01G324900
Triticum aestivum_Norin61	-	-	TraesNOR2D01G078100
			TraesNOR3D01G471500
			TraesNOR4B01G328400
Triticum aestivum_SY Mattis	SY_Mattis-2A	chr2A_SY_Mattis:765940564-765957716	TraesSYM1B01G370400
			TraesSYM2D01G079500
			TraesSYM3D01G462100
			TraesSYM4B01G323000
Triticum aestivum_Fielder	Fielder-2A	chr2A_Fielder:768778667-768796762	TraesFLD1B01G382300
			TraesFLD2D01G082600
	Fielder-2B	chr2B_Fielder:779548621-779573097	TraesFLD3D01G477300
			TraesFLD4B01G329400
Triticum aestivum_Renan	Renan-2A	chr2A_Renan:768921120-768939207	TraesRN1B0100974400
			TraesRN2D0100150400
	Renan-2B	chr2B_Renan:783078690-783087198	TraesRN3D0101007100
Triticum aestivum_Kariega	-	-	TraesKAR1B01G0042160
			TraesKAR1B01G0379500LC
			TraesKAR2B01G0014270
			TraesKAR2D01G0025780
			TraesKAR3B01G0487400
			TraesKAR3D01G0002850
			TraesKAR3D01G0398130
			TraesKAR4B01G0395050
Triticum durum_Svevo	-	-	TRITD1Bv1G016880
			TRITD1Bv1G185910
			TRITD2Av1G015640
			TRITD3Bv1G244120
			TRITD5Bv1G244810
Triticum dicoccoides_Zavitan	TRIDC2BG085800	-	TRIDC1BG056560.6
Aegilops bicornis	Ae.bicornis.TB01.2S01G0903000	-	Ae.bicornis.TB01.2S01G0102900
			Ae.bicornis.TB01.2S01G0015300
			Ae.bicornis.TB01.Un01G0378900
Aegilops longissima	-	-	Ae.longissima.TL05.2S01G0024000
			Ae.longissima.TL05.2S01G0920200
			Ae.longissima.TL05.3S01G0689100
Aegilops searsii	-	-	Ae.searsii.TE01.2S01G0858700
			Ae.searsii.TE01.2S01G0908600
			Ae.searsii.TE01.4S01G0582500
			Ae.searsii.TE01.5S01G0802700
Aegilops sharonensis_TH02	-	-	Ae.sharonensis.TH02.2S01G0098400
			Ae.sharonensis.TH02.3S01G0682100
Aegilops speltoides_TS01	Ae.speltoides.TS01.2B01G0896900	-	Ae.speltoides.TS01.1B01G0150800
			Ae.speltoides.TS01.1B01G0531500
Aegilops tauschii_AY17	-	-	AetAY17_2Dv1G097200.1
			AetAY17_3Dv1G747300.1
Aegilops umbellulata_TA1851	WTK6-vWA	-	Ae.umbellulata.kinase-vWA
Thinopyrum intermedium	Thint.V02G573700.1	-	Thint.J01G135500.1
			Thint.V01G136600.1
			Thint.S03G457400.1
Secale cereale_Weining	-	-	GWHPASIY013240
			GWHPASIY015467
Secale cereale_Lo7	-	-	SECCE7Rv1G0524000.1
Avena sativa_OT3098	-	-	AVESA.00001b.r3.1Ag0002629.1
			AVESA.00001b.r3.3Dg0002487.1
			AVESA.00001b.r3.3Dg0002488.4
			AVESA.00001b.r3.1Ag0002628.3
			AVESA.00001b.r3.2Dg0000517.2
Brachypodium distachyon_Bd29-1	-	-	Brdisv1Bd29-11021006m
Dichanthelium oligosanthes			Do009294.1
Eleusine coracana			ELECO.r07.9BG0699310.1
Eragrostis tef			E.tef.Et_6A_047271
Eragrostis curvula	-	-	TVU26822
			TVU26830
			TVU26832
			TVU26835
			TVU26796
			TVT96821

## Sheet: Supplementary Table 3
Supplementary Table 3. Genotyping of Aegilops umbellulata and Aegilops triuncialis accessions with Lr9-specific KASP marker. Lr9 = functional Lr9 allele found in ThatcherLr9, lr9 = alternative allele, null = no amplification.
Species [accession name]	Gneotype
Aegilops umbellulata [TA1851]	Lr9
Aegilops triuncialis [TA10438]	lr9
Aegilops triuncialis [TA10988]	lr9
Aegilops triuncialis [TA10989]	lr9
Aegilops triuncialis [TA11086]	lr9
Aegilops umbellulata [TA1822]	lr9
Aegilops umbellulata [TA1823]	null
Aegilops umbellulata [TA1824]	lr9
Aegilops umbellulata [TA1826]	lr9
Aegilops umbellulata [TA1827]	null
Aegilops umbellulata [TA1828]	lr9
Aegilops umbellulata [TA1828]	lr9
Aegilops umbellulata [TA1829]	lr9
Aegilops umbellulata [TA1830]	lr9
Aegilops umbellulata [TA1831]	lr9
Aegilops umbellulata [TA1832]	null
Aegilops umbellulata [TA1833]	null
Aegilops umbellulata [TA1834]	null
Aegilops umbellulata [TA1835]	lr9
Aegilops umbellulata [TA1848]	null
Aegilops umbellulata [TA2137]	lr9
Aegilops umbellulata [TA2139]	lr9
Aegilops umbellulata [TA2145] [geniculata]	lr9
Aegilops umbellulata [TA2165]	null
Aegilops umbellulata [TA2627]	lr9
Aegilops umbellulata [TA2633]	null
Aegilops umbellulata [TA2638]	lr9
Aegilops umbellulata [TA2639]	lr9
Aegilops umbellulata [TA2641]	lr9
Aegilops umbellulata [TA2642]	lr9
Aegilops umbellulata [TA2643]	lr9
Aegilops umbellulata [TA2644]	null
Aegilops umbellulata [TA2649]	lr9
Aegilops umbellulata [TA10998]	lr9
Aegilops umbellulata [TA10999]	lr9
Aegilops umbellulata [TA11097]	null
Aegilops umbellulata [TA11098]	lr9
Aegilops umbellulata [TA11101]	null
Aegilops neglecta [not triuncialis] [TA11104]	lr9
Aegilops umbellulata [TA11105]	lr9
Aegilops triuncialis [TA1749]	lr9
Aegilops triuncialis [TA2277]	lr9
Aegilops triuncialis [TA2292]	lr9
Aegilops triuncialis [TA2301]	lr9
Aegilops triuncialis [TA2305]	lr9
Aegilops triuncialis [TA2308]	lr9
Aegilops triuncialis [TA2324]	lr9
Aegilops triuncialis [TA10365]	lr9
Aegilops triuncialis [TA10976]	lr9
Aegilops triuncialis [TA10978]	lr9
Aegilops triuncialis [TA10979]	lr9
Aegilops triuncialis [TA11033]	lr9
Aegilops umbellulata [TA1820]	lr9
Aegilops umbellulata [TA1825]	lr9
Aegilops umbellulata [TA1849]	lr9
Aegilops umbellulata [TA1852]	null
Aegilops umbellulata [TA1854]	lr9
Aegilops umbellulata [TA1855]	lr9
Aegilops umbellulata [TA2629]	lr9
Aegilops umbellulata [TA2630]	lr9
Aegilops umbellulata [TA2632]	lr9
Aegilops umbellulata [TA2634]	lr9
Aegilops umbellulata [TA2635]	null
Aegilops umbellulata [TA2636]	lr9
Aegilops umbellulata [TA2637]	lr9
Aegilops umbellulata [TA2640]	null
Aegilops umbellulata [TA2800]	lr9
Aegilops umbellulata [TA10835]	lr9
Aegilops umbellulata [TA11099]	lr9
Aegilops umbellulata [TA11100]	lr9
Aegilops umbellulata [TA11102]	lr9
Aegilops umbellulata [TA11103]	null
Aegilops umbellulata [TA11106]	lr9
Aegilops triuncialis [TA2327]	lr9
Aegilops triuncialis [TA10370]	lr9
Aegilops umbellulata [TA1850]	lr9
Aegilops umbellulata [TA2628]	lr9
Aegilops umbellulata [TA10416]	lr9
Aegilops triuncialis [TA2226]	lr9
Aegilops triuncialis [TA1736]	lr9
Aegilops triuncialis [TA2249]	lr9
Aegilops triuncialis [TA2278]	lr9
Aegilops triuncialis [TA2279]	lr9
Aegilops triuncialis [TA2280]	lr9
Aegilops triuncialis [TA2281]	lr9
Aegilops triuncialis [TA2282]	lr9
Aegilops triuncialis [TA2283]	lr9
Aegilops triuncialis [TA2284]	lr9
Aegilops triuncialis [TA2286]	lr9
Aegilops triuncialis [TA2287]	lr9
Aegilops triuncialis [TA2289]	lr9
Aegilops triuncialis [TA2291]	lr9
Aegilops triuncialis [TA2293]	lr9
Aegilops triuncialis [TA2294]	lr9
Aegilops triuncialis [TA2295]	lr9
Aegilops triuncialis [TA2297]	lr9
Aegilops triuncialis [TA2299]	lr9
Aegilops triuncialis [TA2302]	lr9
Aegilops triuncialis [TA2303]	lr9
Aegilops triuncialis [TA2306]	lr9
Aegilops triuncialis [TA2307]	lr9
Aegilops triuncialis [TA2309]	lr9
Aegilops triuncialis [TA2310]	lr9
Aegilops triuncialis [TA2311]	lr9
Aegilops triuncialis [TA2312]	lr9
Aegilops triuncialis [TA2313]	lr9
Aegilops triuncialis [TA2314]	lr9
Aegilops triuncialis [TA2315]	lr9
Aegilops triuncialis [TA2317]	lr9
Aegilops triuncialis [TA2323]	lr9
Aegilops triuncialis [TA2325]	lr9
Aegilops triuncialis [TA2328]	lr9
Aegilops triuncialis [TA2588]	null
Aegilops triuncialis [TA2589]	lr9
Aegilops triuncialis [TA2590]	lr9
Aegilops triuncialis [TA2591]	lr9
Aegilops triuncialis [TA2592]	lr9
Aegilops triuncialis [TA2593]	lr9
Aegilops triuncialis [TA2594]	lr9
Aegilops triuncialis [TA2595]	lr9
Aegilops triuncialis [TA2599]	lr9
Aegilops triuncialis [TA2600]	null
Aegilops triuncialis [TA2612]	lr9
Aegilops triuncialis [TA2613]	lr9
Aegilops triuncialis [TA2614]	lr9
Aegilops triuncialis [TA2615]	lr9
Aegilops triuncialis [TA2617]	lr9
Aegilops triuncialis [TA2619]	lr9
Aegilops triuncialis [TA2620]	lr9
Aegilops triuncialis [TA2625]	lr9
Aegilops triuncialis [TA2626]	lr9
Aegilops neglecta [not triuncialis] [TA2678]	null
Aegilops triuncialis [TA2683 L2]	lr9
Aegilops triuncialis [TA2769]	lr9
Aegilops triuncialis [TA2770]	lr9
Aegilops triuncialis [TA2788]	lr9
Aegilops triuncialis [TA10001]	lr9
Aegilops triuncialis [TA10013]	lr9
Aegilops triuncialis [TA10016]	lr9
Aegilops triuncialis [TA10017]	lr9
Aegilops triuncialis [TA10028]	lr9
Aegilops triuncialis [TA10051]	lr9
Aegilops triuncialis [TA10053]	lr9
Aegilops triuncialis [TA10054]	lr9
Aegilops triuncialis [TA10055]	lr9
Aegilops triuncialis [TA10056]	lr9
Aegilops triuncialis [TA10207]	null
Aegilops triuncialis [TA10357]	lr9
Aegilops triuncialis [TA10358]	lr9
Aegilops triuncialis [TA10359]	lr9
Aegilops triuncialis [TA10360]	lr9
Aegilops triuncialis [TA10361]	null
Aegilops triuncialis [TA10362]	null
Aegilops triuncialis [TA10363]	null
Aegilops triuncialis [TA10364]	lr9
Aegilops triuncialis [TA10366]	lr9
Aegilops triuncialis [TA10367]	lr9
Aegilops triuncialis [TA10368]	lr9
Aegilops triuncialis [TA10371]	lr9
Aegilops triuncialis [TA10372]	lr9
Aegilops triuncialis [TA10975]	lr9
Aegilops triuncialis [TA10977]	lr9
Aegilops triuncialis [TA1749]	lr9
Aegilops triuncialis [TA2229]	lr9
Aegilops triuncialis [TA2288]	lr9
Aegilops triuncialis [TA2616]	lr9
Aegilops triuncialis [TA10369]	lr9
Aegilops triuncialis [TA10980]	lr9
Aegilops triuncialis [TA10981]	lr9
Aegilops triuncialis [TA10982]	lr9
Aegilops triuncialis [TA10983]	lr9
Aegilops triuncialis [TA10984]	lr9
Aegilops triuncialis [TA10987]	lr9
Aegilops geniculata [TA2236] [triuncialis]	lr9
Aegilops triuncialis [TA2224]	lr9
Aegilops geniculata [TA2047] [triuncialis]	lr9
Aegilops triuncialis [TA1719]	lr9
Aegilops triuncialis [TA1722]	lr9
Aegilops triuncialis [TA1723]	lr9
Aegilops triuncialis [TA1724]	lr9
Aegilops triuncialis [TA1725]	lr9
Aegilops triuncialis [TA1726]	lr9
Aegilops triuncialis [TA1727]	lr9
Aegilops triuncialis [TA1728]	lr9
Aegilops triuncialis [TA1729]	lr9
Aegilops triuncialis [TA1730]	lr9
Aegilops triuncialis [TA1731]	lr9
Aegilops triuncialis [TA1732]	lr9
Aegilops triuncialis [TA1733]	lr9
Aegilops triuncialis [TA1734]	lr9
Aegilops triuncialis [TA1735]	lr9
Aegilops triuncialis [TA1738]	lr9
Aegilops triuncialis [TA1739]	lr9
Aegilops triuncialis [TA1740]	lr9
Aegilops triuncialis [TA1741]	lr9
Aegilops triuncialis [TA1742]	lr9
Aegilops triuncialis [TA1743]	lr9
Aegilops triuncialis [TA1744]	lr9
Aegilops triuncialis [TA1745]	lr9
Aegilops triuncialis [TA1746]	lr9
Aegilops triuncialis [TA1747]	lr9
Aegilops triuncialis [TA1748]	lr9
Aegilops triuncialis [TA1750]	lr9
Aegilops triuncialis [TA1751]	lr9
Aegilops triuncialis [TA1752]	lr9
Aegilops triuncialis [TA1753]	lr9
Aegilops triuncialis [TA1754]	lr9
Aegilops triuncialis [TA1755]	lr9
Aegilops triuncialis [TA1756]	lr9
Aegilops triuncialis [TA1757]	lr9
Aegilops triuncialis [TA1758]	lr9
Aegilops triuncialis [TA1760]	lr9
Aegilops triuncialis [TA1762]	lr9
Aegilops triuncialis [TA1763]	lr9
Aegilops triuncialis [TA1764]	lr9
Aegilops triuncialis [TA1765]	lr9
Aegilops triuncialis [TA1766]	lr9
Aegilops triuncialis [TA1767]	lr9
Aegilops triuncialis [TA1768]	lr9
Aegilops triuncialis [TA1769]	lr9
Aegilops triuncialis [TA1915]	lr9
Aegilops triuncialis [TA1973]	lr9
Aegilops triuncialis [TA2042]	lr9
Aegilops triuncialis [TA2052]	lr9
Aegilops triuncialis [TA2055]	lr9
Aegilops triuncialis [TA2057]	lr9
Aegilops triuncialis [TA2135]	lr9
Aegilops triuncialis [TA2136]	lr9
Aegilops triuncialis [TA2158]	lr9
Aegilops triuncialis [TA2170]	lr9
Aegilops triuncialis [TA2176]	lr9
Aegilops triuncialis [TA2177]	lr9
Aegilops triuncialis [TA2178]	lr9
Aegilops triuncialis [TA2179]	lr9
Aegilops triuncialis [TA2186]	lr9
Aegilops triuncialis [TA2190]	lr9
Aegilops triuncialis [TA2218]	lr9
Aegilops triuncialis [TA2231]	lr9
Aegilops triuncialis [TA2233]	lr9
Aegilops triuncialis [TA2243]	lr9
Aegilops triuncialis [TA2244]	lr9
Aegilops triuncialis [TA2246]	lr9
Aegilops triuncialis [TA2252]	lr9
Aegilops triuncialis [TA2254]	lr9
Aegilops triuncialis [TA2270]	lr9
Aegilops triuncialis [TA2271]	lr9
Aegilops triuncialis [TA2272]	lr9
Aegilops triuncialis [TA2273]	lr9
Aegilops triuncialis [TA2275]	lr9
Aegilops triuncialis [TA2276]	lr9
Aegilops triuncialis [TA2285]	lr9
Aegilops triuncialis [TA2290]	lr9
Aegilops triuncialis [TA2296]	lr9
Aegilops triuncialis [TA2298]	lr9
Aegilops triuncialis [TA2300]	lr9
Aegilops triuncialis [TA2304]	lr9
Aegilops triuncialis [TA2316]	lr9
Aegilops triuncialis [TA2321]	lr9
Aegilops triuncialis [TA2322]	lr9
Aegilops triuncialis [TA2596]	lr9
Aegilops triuncialis [TA2597]	lr9
Aegilops triuncialis [TA2621]	lr9
Aegilops triuncialis [TA2622]	lr9
Aegilops triuncialis [TA2624]	lr9
Aegilops triuncialis [TA2680]	lr9
Aegilops triuncialis [TA2683 L1]	lr9
Aegilops triuncialis [TA10985]	lr9
Aegilops triuncialis [TA10986]	lr9

## Sheet: Supplementary Table 4
Supplementary Table 4. TA1851 derived k-mers mapped to the ThatcherLr9 contigs. Thirteen contigs with a mean k-mer coverage >20 were retained to assemble the translocation.
ThatcherLr9 contig	Contig length (bp)	Number of mapped k-mers	Mean k-mer coverage
ptg005572l	285113	203120	36.3334
ptg003474l	1028900	719095	35.6437
ptg000262l	3765372	2494060	33.7807
ptg004846l	281142	184357	33.4429
ptg001727l	5657251	3641799	32.8307
ptg000304l	2928711	1878079	32.7045
ptg002687l	2586473	1644886	32.4338
ptg005384l	1157607	726162	31.9921
ptg003479l	1237314	773989	31.9025
ptg004981l	2059901	1273493	31.5297
ptg000147l	1465768	853265	29.6885
ptg002349l	2269565	1302800	29.2756
ptg002383l	4160018	2192714	26.8817
ptg006958l	36596	13737	19.1438
ptg006498c	45975	16141	17.9052
ptg003379l	1123903	267726	12.1488
ptg002951l	2758052	394404	7.29305
ptg004999l	421337	56752	6.86945
ptg003154l	494308	64683	6.67364
ptg004400l	242831	31707	6.65919
ptg004277l	902655	110187	6.22556
ptg002344l	40639	4760	5.97357
ptg002173l	2275934	246016	5.51282
ptg004913l	691484	72346	5.33584
ptg003282l	912807	92551	5.17097
ptg006204l	33034	3312	5.11328
ptg003982l	546881	54596	5.09141
ptg007030l	44926	4470	5.07434
ptg004211l	312716	30596	4.98982
ptg003185l	2476770	239904	4.93994
ptg004241l	44289	4267	4.91357
ptg002471l	670618	64470	4.9029
ptg004180l	381221	36177	4.83978
ptg005628l	54256	5137	4.82872
ptg005656l	178704	16764	4.78425
ptg007051l	69960	6261	4.56419
ptg000190l	2397721	211067	4.48944
ptg007609l	32644	2813	4.39477
ptg003704l	1036776	88413	4.34912
ptg005680l	53241	4492	4.30292
ptg004810l	1334896	111377	4.25518
ptg004503l	619615	50991	4.19703
ptg003605l	1571126	128458	4.16985
ptg005355l	211230	17066	4.12047
ptg003040l	2812756	222023	4.02565
ptg001578l	1565968	122936	4.00374
ptg005219l	419243	32117	3.90696
ptg004370l	451741	34584	3.90441
ptg005538l	70872	5368	3.86285
ptg004507l	550276	41555	3.85135
ptg001436l	1645194	122877	3.80911
ptg006043l	58083	4301	3.77651
ptg005685l	117575	8480	3.67833
ptg004848l	99230	7068	3.63265
ptg007032l	53514	3790	3.61195
ptg003161l	2314187	162454	3.58016
ptg001011l	3711283	257227	3.53478
ptg005470l	618229	41906	3.45698
ptg004496l	381977	25848	3.45112
ptg006796l	88394	5978	3.44908
ptg001432l	880046	59039	3.4214
ptg003866l	229588	15203	3.37715
ptg006441l	207127	13605	3.3499
ptg006246l	55184	3585	3.31319
ptg005429l	252375	16357	3.30543
ptg000513l	9558646	610922	3.25956
ptg004856l	668359	42706	3.25874
ptg006456l	151981	9689	3.25132
ptg002028l	1223121	77644	3.23749
ptg005801l	119712	7583	3.23053
ptg000680l	1318573	83410	3.22615
ptg001366l	3937085	246078	3.18763
ptg002143l	1223792	76324	3.18071
ptg003021l	1553059	95809	3.14622
ptg005318l	463455	28009	3.0822
ptg004367l	91239	5511	3.08049
ptg000434l	2501438	150742	3.07337
ptg005247l	247869	14848	3.05503
ptg006197l	42886	2565	3.0503
ptg005720l	159882	9510	3.03355
ptg005398l	151534	9009	3.03205
ptg005803l	124518	7392	3.02761
ptg001849l	3542213	207850	2.99258
ptg000889l	4257029	249170	2.9851
ptg003760l	1418852	82964	2.9821
ptg006636l	51122	2962	2.95493
ptg001749l	671124	38781	2.94704
ptg002508l	912664	52709	2.9454
ptg007253l	39324	2271	2.9453
ptg005792l	151812	8737	2.93512
ptg005815l	52430	3008	2.92596
ptg005189l	65130	3733	2.92312
ptg000038l	1142248	65000	2.90217
ptg003854l	205823	11682	2.89463
ptg000566l	7444396	421414	2.88702
ptg007297l	41748	2360	2.88301
ptg002904l	1794979	101440	2.88217
ptg003835l	957231	54048	2.87961
ptg002038l	2521187	142306	2.87865
ptg005214l	354984	19856	2.85268
ptg002974l	559474	31059	2.83125
ptg002891l	471136	25987	2.81307
ptg005848l	313014	17251	2.81074
ptg004735l	157316	8665	2.80909
ptg004014l	390286	21473	2.80595
ptg005889l	139089	7650	2.80504
ptg004038l	955694	52415	2.79709
ptg001408l	913025	49730	2.77783
ptg002843l	980148	53377	2.77736
ptg006521l	108805	5918	2.77394
ptg005026l	178115	9677	2.77083
ptg007463l	60727	3290	2.76302
ptg000741l	9754173	527538	2.75825
ptg002033l	3263589	175510	2.74269
ptg005607l	428911	23023	2.73757
ptg000585l	10658738	571230	2.73323
ptg005958l	236476	12655	2.72926
ptg003350l	1380378	73798	2.72657
ptg001350l	1621066	86373	2.71736
ptg002353l	1057432	56175	2.70932
ptg004555l	1905198	101190	2.70874
ptg000367l	2980262	157757	2.69963
ptg000852l	626157	33104	2.6963
ptg005835l	58528	3093	2.69517
ptg000805l	5203543	274620	2.69155
ptg005752l	151123	7957	2.68528
ptg000138l	1263417	66459	2.68273
ptg006439l	77581	4076	2.67947
ptg003814l	1482335	77729	2.67428
ptg003552l	1373830	71869	2.66796
ptg003878l	366574	19173	2.66746
ptg005450l	52004	2718	2.66553
ptg002244l	157739	8231	2.66124
ptg006663l	119866	6243	2.65624
ptg002542l	1427652	74268	2.65308
ptg001033l	5297551	275203	2.6494
ptg003554l	4322505	224243	2.64578
ptg004230l	739511	38213	2.63534
ptg000338l	14174076	730717	2.62921
ptg006093l	125178	6452	2.62867
ptg004784l	1288155	66247	2.62282
ptg001298l	1582763	81141	2.61454
ptg002754l	1324580	67856	2.61264
ptg001638l	2611943	133763	2.61182
ptg005438l	427849	21888	2.60907
ptg000283l	8274458	422100	2.60163
ptg006962l	34678	1768	2.60015
ptg004426l	560901	28496	2.591
ptg004409l	782805	39609	2.58054
ptg001548l	952540	48104	2.57554
ptg003837l	3945433	198460	2.56536
ptg006261l	46130	2319	2.56382
ptg000850l	15165327	761731	2.56165
ptg000918l	4066700	203887	2.55692
ptg003743l	884801	44268	2.55161
ptg005871l	430371	21523	2.55053
ptg003431l	2802363	140049	2.54874
ptg005088l	122277	6101	2.54464
ptg003928l	1482085	73891	2.54266
ptg002755l	929524	46326	2.54176
ptg002577l	2288126	113721	2.53473
ptg004738l	431523	21439	2.53379
ptg002978l	861150	42782	2.53368
ptg003710l	1496961	74310	2.53167
ptg004197l	584114	28966	2.52907
ptg003545l	3031754	150333	2.52889
ptg005488l	152695	7568	2.52771
ptg000157l	11118058	550917	2.52713
ptg003681l	1055854	52304	2.52639
ptg000472l	3131447	155114	2.52625
ptg001106l	4769298	235979	2.52342
ptg004093l	777261	38362	2.51712
ptg001111l	8678977	427626	2.51285
ptg001873l	3202215	157768	2.51269
ptg006395l	35713	1759	2.51194
ptg003947l	4477329	220477	2.51139
ptg003654l	906789	44606	2.50875
ptg002681l	1495968	73512	2.50614
ptg006217l	40334	1982	2.50612
ptg005321l	99414	4878	2.50244
ptg001022l	5862837	286664	2.49365
ptg000692l	4661719	227574	2.4897
ptg004586l	1377389	67131	2.48563
ptg003933l	2576329	125301	2.48041
ptg002777l	1376250	66928	2.48017
ptg005330l	425171	20670	2.4794
ptg004785l	490569	23829	2.47728
ptg007088l	52216	2535	2.47597
ptg001429l	2796801	135650	2.47359
ptg003834l	590653	28631	2.47215
ptg003099l	615764	29787	2.46708
ptg002047l	337941	16298	2.4596
ptg001725l	3214507	154948	2.45834
ptg000419l	3191733	153726	2.45635
ptg002495l	3341527	160858	2.45509
ptg005746l	187138	9007	2.45464
ptg005791l	345155	16594	2.45192
ptg006309l	31715	1522	2.44749
ptg000274l	10093825	483981	2.44536
ptg005467l	49697	2382	2.44445
ptg002373l	2715116	130102	2.4438
ptg001183l	1763186	84452	2.44277
ptg004832l	584419	27990	2.44258
ptg004682l	756091	36193	2.4413
ptg000418l	5963535	285368	2.44046
ptg007212l	33960	1625	2.44037
ptg004612l	1704058	81522	2.43984
ptg000086l	683967	32719	2.43969
ptg000318l	4204807	201098	2.43911
ptg002389l	3148008	150319	2.43528
ptg002817l	1810630	86276	2.43014
ptg001112l	1239724	59066	2.42987
ptg005565l	193966	9238	2.42897
ptg002274l	2810755	133814	2.428
ptg007216l	31432	1496	2.42734
ptg001894l	1646066	78328	2.42683
ptg004788l	195711	9302	2.42399
ptg001355l	4347326	206491	2.42242
ptg002857l	497570	23629	2.42193
ptg000559l	10792608	512335	2.42102
ptg001123l	4363948	207093	2.42023
ptg005806l	417160	19767	2.41662
ptg001971l	1218133	57609	2.41194
ptg005703l	50029	2363	2.40886
ptg002469l	168718	7963	2.40705
ptg005760l	639027	30159	2.40695
ptg005484l	477253	22516	2.40609
ptg006243l	33947	1600	2.40375
ptg002073l	759971	35779	2.40105
ptg001761l	1051960	49522	2.40087
ptg003961l	1998438	94046	2.40005
ptg000990l	1789848	84185	2.39877
ptg005208l	665549	31294	2.39801
ptg003324l	1370957	64380	2.39495
ptg006044l	164716	7719	2.38999
ptg004393l	597371	27993	2.38988
ptg004133l	719867	33650	2.38398
ptg002633l	1269755	59351	2.38385
ptg004892l	424445	19830	2.38271
ptg006287l	89665	4189	2.38264
ptg003807l	1287835	60077	2.37913
ptg003209l	2258982	105371	2.37891
ptg001406l	8053052	375546	2.37833
ptg003438l	984556	45895	2.37736
ptg005466l	1001040	46649	2.37663
ptg006890l	24913	1160	2.37466
ptg003435l	4637835	215662	2.37153
ptg000764l	10188819	473571	2.37045
ptg004861l	382675	17781	2.36972
ptg004343l	228400	10612	2.36958
ptg002559l	8014371	371890	2.36655
ptg004857l	911726	42298	2.36606
ptg001294l	2839889	131712	2.36534
ptg004106l	544041	25208	2.36307
ptg003630l	2713591	125733	2.36306
ptg005414l	102738	4758	2.36191
ptg005284l	1103412	51057	2.35987
ptg000117l	9630913	445223	2.35766
ptg004340l	455132	21038	2.35742
ptg003052l	239088	11050	2.35708
ptg000706l	620779	28670	2.35538
ptg002076l	8710394	402235	2.35512
ptg005587l	174196	8041	2.35419
ptg002403l	2501784	115411	2.35271
ptg005277l	840669	38765	2.35172
ptg001464l	3028246	139521	2.34973
ptg005149l	255240	11741	2.34599
ptg002027l	5316433	244551	2.34595
ptg002463l	3043479	139982	2.3457
ptg001032l	2075866	95458	2.34522
ptg002430l	654150	29982	2.33751
ptg000682l	5907312	270709	2.33713
ptg004173l	784014	35909	2.33588
ptg002996l	1771367	81058	2.33377
ptg003955l	1233455	56421	2.33285
ptg002656l	1929726	88072	2.32762
ptg002617l	2705233	123253	2.32361
ptg001170l	1038895	47322	2.32307
ptg005513l	413188	18818	2.32272
ptg003943l	1379276	62814	2.32261
ptg003998l	3148359	143370	2.32244
ptg002556l	2155609	98067	2.32019
ptg000249l	7901962	359034	2.31724
ptg005624l	110134	5003	2.31675
ptg003212l	484356	21994	2.31585
ptg000726l	4674631	211818	2.31092
ptg002527l	4218996	190966	2.30843
ptg003096l	1560703	70636	2.30821
ptg003905l	1031391	46664	2.30743
ptg004540l	792781	35868	2.30741
ptg004076l	553351	25035	2.30737
ptg001240l	14301608	646455	2.30528
ptg004800l	660702	29858	2.30476
ptg004117l	1014571	45790	2.30175
ptg000069l	2379563	107391	2.30166
ptg004036l	520938	23498	2.30046
ptg007138l	67018	3017	2.29591
ptg002625l	1141475	51344	2.294
ptg002924l	2280222	102497	2.29247
ptg006513l	61720	2774	2.29219
ptg004730l	2116714	95108	2.29153
ptg000992l	3036751	136434	2.29131
ptg006839l	46281	2079	2.29098
ptg003973l	2708486	121656	2.29075
ptg001876l	2009125	90224	2.29026
ptg001402l	3240954	145428	2.28847
ptg002608l	3741855	167851	2.28774
ptg004894l	1173816	52643	2.28723
ptg003864l	2661823	119252	2.28484
ptg001965l	1658666	74236	2.28258
ptg006367l	53369	2388	2.282
ptg000625l	2356274	105391	2.28112
ptg000958l	8940214	399778	2.28056
ptg004903l	1336233	59734	2.27987
ptg002875l	490623	21930	2.27961
ptg004268l	1318804	58905	2.27794
ptg005023l	617874	27583	2.27673
ptg000048l	1596487	71218	2.27507
ptg000630l	7025439	313292	2.27429
ptg006809l	107740	4804	2.27403
ptg003517l	1117583	49757	2.27062
ptg000175l	3905488	173810	2.26971
ptg005092l	597725	26597	2.26935
ptg000730l	8330108	370480	2.26822
ptg005503l	577463	25650	2.26534
ptg002472l	2999604	133192	2.26456
ptg004149l	1897260	84227	2.2641
ptg003816l	759010	33679	2.26299
ptg004617l	923633	40977	2.26262
ptg001458l	6017951	266963	2.26242
ptg000010l	4839088	214011	2.2555
ptg003495l	589645	26051	2.25322
ptg000178l	3457573	152730	2.2528
ptg003880l	1175994	51868	2.24939
ptg005364l	253840	11190	2.24823
ptg000183l	4107028	180904	2.24642
ptg002270l	5540788	244053	2.24638
ptg000393l	5219523	229888	2.24624
ptg001972l	197023	8675	2.24555
ptg006141l	277376	12210	2.245
ptg000123l	14217824	625858	2.24498
ptg001903l	2787730	122482	2.24074
ptg000835l	5527817	242724	2.23939
ptg002882l	1240564	54434	2.2378
ptg001576l	2035605	89295	2.23719
ptg004239l	1317545	57784	2.23672
ptg003823l	2187435	95846	2.23465
ptg002004l	3977253	174214	2.23393
ptg006421l	52585	2302	2.23261
ptg004758l	365289	15984	2.23161
ptg004020l	1684719	73712	2.23142
ptg002623l	562369	24585	2.22956
ptg000743l	3478572	151944	2.22768
ptg001693l	9282984	405454	2.22753
ptg001080l	5378042	234820	2.2268
ptg002705l	2449756	106958	2.22669
ptg004376l	1077313	47021	2.22597
ptg006748l	21537	940	2.22594
ptg005671l	152211	6643	2.22581
ptg007160l	38611	1685	2.22566
ptg005170l	66675	2908	2.22434
ptg005260l	462067	20138	2.2227
ptg003655l	646151	28156	2.22232
ptg002006l	3644941	158797	2.22189
ptg001121l	2970864	129406	2.22148
ptg004171l	490221	21319	2.21792
ptg002712l	3563608	154943	2.21744
ptg003327l	404829	17588	2.21572
ptg004761l	1138962	49480	2.2156
ptg003432l	1720238	74708	2.21487
ptg000705l	27556575	1196093	2.21365
ptg000618l	2871564	124548	2.21202
ptg000331l	12581208	545230	2.21018
ptg004831l	571545	24747	2.20822
ptg003488l	1302390	56326	2.20566
ptg006112l	32539	1407	2.20526
ptg002496l	3171981	137140	2.20498
ptg001336l	2990793	129295	2.20478
ptg001962l	2349260	101540	2.20433
ptg002125l	3707608	160205	2.2037
ptg002134l	5686275	245457	2.2015
ptg000135l	16901647	728881	2.19937
ptg003451l	2083322	89837	2.19922
ptg004228l	2135487	92020	2.19763
ptg000909l	2189408	94336	2.19746
ptg002678l	2895435	124719	2.19679
ptg001424l	440045	18948	2.19602
ptg001131l	5472755	235456	2.19419
ptg001987l	5792102	249090	2.19326
ptg005812l	220004	9454	2.19157
ptg002521l	1172289	50325	2.18937
ptg003987l	2931361	125827	2.18915
ptg001955l	534630	22939	2.18822
ptg004008l	1490886	63963	2.18804
ptg005613l	390297	16743	2.1878
ptg000729l	2357145	101098	2.18739
ptg005053l	481348	20645	2.18739
ptg001782l	641946	27520	2.18635
ptg006094l	83896	3595	2.18538
ptg004387l	420129	17996	2.18456
ptg002945l	616246	26381	2.18327
ptg000330l	1427871	61116	2.18291
ptg003328l	1306570	55912	2.18244
ptg004553l	1259295	53887	2.18236
ptg003995l	2413574	103261	2.18196
ptg003199l	3251873	139125	2.18193
ptg006241l	47262	2022	2.18192
ptg002799l	2193920	93746	2.17923
ptg002289l	2919915	124667	2.17747
ptg005464l	76137	3250	2.177
ptg000423l	16467564	702901	2.17688
ptg006014l	156763	6691	2.1768
ptg000192l	5320517	227077	2.17665
ptg002889l	1385971	59111	2.17513
ptg002331l	3906152	166572	2.17482
ptg001559l	5253290	223991	2.17455
ptg001750l	12711170	541954	2.17444
ptg004633l	226511	9650	2.17274
ptg004144l	932365	39716	2.17245
ptg001379l	6058087	257866	2.17084
ptg001304l	3585689	152625	2.17082
ptg004787l	1423791	60599	2.17065
ptg005184l	342019	14556	2.17051
ptg001606l	1659231	70558	2.16875
ptg000121l	1787445	75931	2.16649
ptg005281l	332574	14114	2.16437
ptg002129l	5676223	240733	2.16295
ptg000867l	2833304	120135	2.16245
ptg002883l	5407437	229266	2.16231
ptg003843l	4248713	179982	2.16044
ptg001139l	5687048	240858	2.15995
ptg004639l	73631	3117	2.15897
ptg000349l	12879901	544617	2.1565
ptg003045l	1246922	52685	2.15485
ptg002329l	819882	34608	2.15276
ptg002319l	2833287	119524	2.15147
ptg001472l	3998046	168591	2.15059
ptg001775l	4170629	175859	2.15047
ptg001521l	1334346	56260	2.15031
ptg001673l	5142448	216664	2.14876
ptg000739l	2172095	91494	2.14825
ptg000982l	1798540	75758	2.14822
ptg003174l	5334487	224597	2.14724
ptg001525l	4156335	174926	2.14642
ptg000612l	5369443	225960	2.14621
ptg000187l	7123766	299784	2.14619
ptg000398l	5198073	218717	2.1459
ptg000265l	5210553	219152	2.14502
ptg003534l	553004	23257	2.14484
ptg000569l	4842849	203434	2.14236
ptg001504l	1321447	55484	2.14135
ptg001054l	11395374	478394	2.14105
ptg007591l	44696	1876	2.14059
ptg004250l	896711	37633	2.14036
ptg003965l	1780447	74714	2.14014
ptg002021l	2711295	113759	2.13983
ptg005522l	249565	10467	2.13899
ptg001886l	8619327	361335	2.138
ptg006084l	72578	3042	2.13759
ptg004672l	282358	11829	2.13657
ptg000979l	2129971	89230	2.13652
ptg001884l	1749854	73305	2.1365
ptg001708l	4303673	180247	2.13599
ptg006856l	58804	2461	2.1344
ptg005319l	408776	17102	2.13369
ptg002746l	3092620	129306	2.13237
ptg004296l	801273	33493	2.13179
ptg000293l	3079353	128638	2.13049
ptg002063l	1513621	63213	2.1299
ptg003073l	3721328	155410	2.12986
ptg000777l	3076092	128444	2.12953
ptg004098l	2670793	111469	2.12855
ptg003732l	2136598	89094	2.12665
ptg002868l	1659550	69167	2.12559
ptg000698l	6715491	279755	2.12457
ptg001484l	2741086	114115	2.1232
ptg003559l	831938	34633	2.12309
ptg004010l	659540	27456	2.12308
ptg002039l	2008499	83604	2.12288
ptg001261l	4672973	194420	2.12187
ptg004731l	1259824	52393	2.12097
ptg001272l	9716410	403875	2.11988
ptg003566l	414795	17231	2.11859
ptg001527l	1530317	63546	2.11776
ptg003131l	1183990	49158	2.11747
ptg003557l	1968223	81649	2.11566
ptg002731l	383782	15916	2.11504
ptg004121l	767126	31812	2.11492
ptg005341l	103580	4293	2.11376
ptg000551l	6911591	286348	2.11294
ptg000976l	603138	24984	2.11259
ptg005142l	1078097	44656	2.11248
ptg002343l	5240438	217059	2.11242
ptg004632l	827001	34240	2.11153
ptg001845l	1793256	74229	2.11106
ptg003097l	4005790	165805	2.11096
ptg000701l	1694541	70139	2.11095
ptg000232l	1598084	66090	2.10914
ptg004530l	631076	26093	2.10869
ptg006812l	21078	871	2.10746
ptg000724l	14306904	591095	2.10708
ptg001758l	1813831	74926	2.10672
ptg004154l	720139	29735	2.10582
ptg005764l	241778	9983	2.10579
ptg004875l	92387	3813	2.10487
ptg001646l	2362313	97473	2.10435
ptg002437l	1420169	58529	2.10185
ptg000528l	6165197	254075	2.10177
ptg002418l	6864002	282735	2.10074
ptg003323l	543095	22370	2.10068
ptg003069l	2833832	116698	2.10019
ptg001814l	740224	30477	2.09981
ptg004929l	908675	37408	2.09955
ptg004105l	1260573	51888	2.09927
ptg005069l	253834	10443	2.09819
ptg000307l	2027258	83359	2.09707
ptg004655l	214808	8826	2.09548
ptg004640l	381047	15654	2.09516
ptg004862l	329079	13517	2.09484
ptg002645l	1870678	76818	2.09428
ptg003665l	2165319	88871	2.09319
ptg001453l	5038787	206738	2.0925
ptg000470l	2291755	94003	2.09191
ptg001209l	9424083	386359	2.09085
ptg003767l	304461	12477	2.09001
ptg001753l	4112044	168448	2.08919
ptg003283l	2801483	114747	2.08893
ptg003084l	2157371	88359	2.0888
ptg000965l	244810	10022	2.08783
ptg004851l	385406	15775	2.08747
ptg002795l	563208	23051	2.08733
ptg004818l	975826	39919	2.0863
ptg003257l	519604	21253	2.08602
ptg003988l	2360577	96546	2.08587
ptg004504l	785384	32120	2.08576
ptg002598l	2810788	114930	2.08533
ptg003110l	915565	37433	2.08514
ptg001830l	3245716	132658	2.08446
ptg001423l	1237823	50588	2.08429
ptg007386l	65365	2669	2.08244
ptg005039l	845216	34506	2.08208
ptg000860l	5563081	227104	2.08199
ptg003826l	836015	34123	2.08163
ptg006362l	115509	4714	2.08134
ptg000652l	2590193	105685	2.0809
ptg001242l	5896135	240449	2.07982
ptg003267l	6152694	250868	2.07946
ptg004270l	451537	18409	2.07925
ptg001696l	1237658	50440	2.07847
ptg002888l	2388928	97320	2.07763
ptg001680l	1163387	47389	2.07742
ptg001532l	5724448	232997	2.07581
ptg000885l	645155	26252	2.07524
ptg005840l	348681	14185	2.07478
ptg006654l	72817	2962	2.07454
ptg001191l	3290916	133848	2.07427
ptg001520l	832727	33848	2.07301
ptg005472l	353914	14369	2.07061
ptg003889l	619814	25159	2.07015
ptg001710l	406688	16507	2.07003
ptg000371l	9759335	396058	2.06971
ptg002532l	374311	15189	2.06951
ptg000216l	1927580	78217	2.06947
ptg003698l	1661956	67402	2.06835
ptg005203l	48293	1958	2.06775
ptg005325l	114983	4660	2.06691
ptg006063l	295812	11984	2.06612
ptg004092l	3906361	158253	2.06609
ptg005268l	574257	23251	2.06493
ptg002736l	4717733	190991	2.06467
ptg004159l	1846108	74721	2.06422
ptg003149l	625003	25286	2.06333
ptg003810l	1434465	58027	2.06305
ptg000375l	16250298	657114	2.06229
ptg002010l	4441327	179577	2.06209
ptg004276l	1265256	51140	2.06135
ptg005210l	476415	19251	2.06081
ptg003642l	1922096	77665	2.06073
ptg001382l	2190664	88500	2.06033
ptg003768l	307297	12413	2.0601
ptg000654l	4577264	184760	2.0586
ptg001147l	3066158	123749	2.05834
ptg001585l	1486661	59991	2.058
ptg000145l	3183927	128424	2.05709
ptg001125l	922954	37225	2.05696
ptg004139l	2442749	98480	2.05608
ptg002674l	1802854	72673	2.05581
ptg000699l	4573211	184312	2.05543
ptg003211l	2568780	103491	2.05469
ptg000101l	3502855	141116	2.05459
ptg000696l	5456961	219824	2.05444
ptg001126l	2924176	117725	2.05322
ptg004431l	1739496	70013	2.0527
ptg002698l	2171717	87402	2.05252
ptg004342l	1351983	54389	2.05168
ptg004478l	1377743	55414	2.05126
ptg000302l	12150026	488509	2.05053
ptg001645l	4200873	168881	2.05027
ptg000316l	2131416	85679	2.05011
ptg004678l	571889	22988	2.05003
ptg004315l	834647	33486	2.04612
ptg005153l	826544	33156	2.04581
ptg004997l	922748	37006	2.04531
ptg003882l	2120415	85020	2.04489
ptg002505l	1641300	65800	2.0446
ptg001929l	1585668	63527	2.04323
ptg001479l	8937832	358036	2.04298
ptg004371l	864432	34620	2.04252
ptg003853l	1147660	45962	2.04247
ptg000565l	2886805	115520	2.04084
ptg001076l	3187133	127508	2.04036
ptg000497l	1685144	67375	2.03907
ptg001084l	3631362	145187	2.03905
ptg001554l	3572556	142825	2.0389
ptg004312l	2126170	84993	2.03871
ptg004029l	2036036	81384	2.03856
ptg001264l	10252118	409735	2.03826
ptg000351l	4615553	184284	2.03626
ptg003520l	720402	28751	2.03539
ptg000897l	2022664	80708	2.03499
ptg004920l	1267232	50547	2.03427
ptg000185l	9271128	369681	2.0336
ptg004719l	959476	38257	2.03351
ptg004345l	697468	27808	2.03337
ptg003471l	1181121	47070	2.03245
ptg004003l	1134561	45200	2.0318
ptg001655l	6967147	277468	2.03109
ptg000911l	6570003	261610	2.03076
ptg000151l	2120607	84419	2.03025
ptg004881l	1762666	70166	2.03014
ptg006963l	165684	6592	2.02912
ptg002369l	2144791	85238	2.02684
ptg002639l	1575625	62616	2.02676
ptg000975l	311394	12373	2.02645
ptg002022l	1121745	44558	2.02582
ptg004506l	611230	24274	2.02538
ptg000621l	11683548	463753	2.02433
ptg003428l	1466965	58226	2.02427
ptg002942l	1171014	46463	2.02356
ptg003671l	1253624	49722	2.02279
ptg003208l	1901427	75410	2.02264
ptg000103l	7320515	290183	2.02162
ptg004626l	458315	18158	2.02057
ptg005820l	959375	38008	2.02049
ptg006904l	40266	1595	2.02019
ptg001010l	1550379	61399	2.01973
ptg001978l	1594394	63131	2.01938
ptg001344l	826628	32726	2.01908
ptg004462l	1115950	44165	2.01838
ptg000847l	7005646	277216	2.01809
ptg006319l	105492	4173	2.01743
ptg001213l	4384832	173429	2.01715
ptg002203l	2283962	90314	2.01668
ptg001744l	1752951	69309	2.01646
ptg002040l	5604337	221507	2.01573
ptg004265l	541892	21414	2.01537
ptg002605l	5712967	225665	2.01453
ptg003716l	636698	25126	2.01261
ptg001963l	10835833	427309	2.01118
ptg000474l	1229392	48475	2.01093
ptg001791l	10904186	429949	2.01092
ptg003585l	1488558	58682	2.01052
ptg002226l	1421216	56027	2.01052
ptg001244l	2272372	89529	2.00934
ptg003114l	1530375	60291	2.00921
ptg001215l	1535073	60459	2.00864
ptg004064l	3871336	152465	2.00854
ptg004232l	2023719	79686	2.00818
ptg001150l	3273053	128867	2.00798
ptg004819l	1106773	43570	2.0077
ptg005061l	500355	19697	2.00767
ptg000277l	1591026	62630	2.00759
ptg003923l	2132155	83856	2.00579
ptg002296l	842702	33131	2.00508
ptg000643l	1190959	46808	2.00444
ptg002165l	2378717	93451	2.0036
ptg001652l	4637256	182158	2.00335
ptg000387l	534768	21006	2.00331
ptg004762l	612282	24048	2.00308
ptg001103l	1167448	45845	2.00274
ptg004071l	923745	36251	2.00142
ptg002781l	1463002	57391	2.00064
ptg000796l	5800447	227532	2.00056
ptg001450l	1263205	49537	1.99998
ptg002281l	6097437	238799	1.99736
ptg003236l	485423	19011	1.99735
ptg004792l	386721	15143	1.99703
ptg007250l	57963	2269	1.99643
ptg001512l	8274039	323886	1.99639
ptg004803l	717703	28059	1.99387
ptg005002l	335631	13121	1.99377
ptg000937l	6908386	270073	1.99377
ptg004545l	1452894	56789	1.99343
ptg004262l	409453	16001	1.99303
ptg003106l	380339	14843	1.99031
ptg004416l	285487	11141	1.99025
ptg004493l	2292201	89446	1.99012
ptg004198l	1599999	62421	1.98967
ptg000422l	14401383	561391	1.98807
ptg003033l	958518	37344	1.98697
ptg005691l	165531	6449	1.98693
ptg001813l	1612891	62824	1.98651
ptg000407l	7332669	285616	1.98651
ptg005015l	367905	14329	1.98633
ptg005370l	385771	15021	1.98582
ptg002362l	379688	14783	1.98566
ptg001026l	5010687	195075	1.98552
ptg001357l	6228588	242464	1.98531
ptg004469l	1222783	47597	1.98518
ptg003218l	930382	36210	1.98489
ptg002175l	718068	27942	1.98455
ptg002192l	1807988	70341	1.98419
ptg001300l	5260608	204665	1.98417
ptg001044l	4481103	174303	1.98376
ptg001275l	4661936	181255	1.98287
ptg001973l	5363741	208487	1.98235
ptg002247l	2599759	101050	1.98232
ptg003707l	1443685	56108	1.98209
ptg004643l	2292527	89063	1.98131
ptg003930l	1075471	41774	1.98097
ptg001085l	3776355	146651	1.98053
ptg002815l	4550846	176699	1.98021
ptg005637l	281572	10931	1.97989
ptg003039l	1656430	64299	1.97971
ptg006400l	36999	1436	1.9794
ptg000280l	7265381	281905	1.97886
ptg001570l	4909659	190469	1.97853
ptg005193l	104625	4058	1.97809
ptg007392l	32953	1278	1.97791
ptg003369l	4401875	170661	1.97727
ptg004118l	1699054	65839	1.97627
ptg003085l	1151078	44604	1.97624
ptg004063l	1197216	46370	1.97531
ptg000430l	2416417	93539	1.9742
ptg002990l	2678599	103686	1.97416
ptg003984l	2496732	96642	1.97408
ptg003762l	2530456	97941	1.97395
ptg000623l	6271682	242712	1.97368
ptg000627l	8335382	322557	1.97356
ptg000973l	10872400	420571	1.9728
ptg002375l	3442250	133141	1.9726
ptg004662l	233691	9036	1.97199
ptg000219l	3522869	136190	1.9716
ptg001595l	6842208	264511	1.97159
ptg003927l	857693	33149	1.9711
ptg001732l	5214649	201513	1.97083
ptg002424l	982290	37958	1.97076
ptg001562l	2413943	93270	1.97054
ptg005299l	284822	11004	1.97037
ptg001623l	3124172	120691	1.9702
ptg000345l	1546427	59739	1.97015
ptg003270l	3958169	152815	1.96898
ptg003083l	3872325	149492	1.96887
ptg002216l	4684904	180815	1.96836
ptg002989l	955526	36863	1.96752
ptg003802l	353223	13623	1.96695
ptg002982l	1398659	53943	1.96695
ptg000720l	3809704	146851	1.96587
ptg002652l	4764370	183645	1.96582
ptg001604l	1164200	44861	1.96522
ptg003233l	1561472	60163	1.96501
ptg000142l	3669998	141375	1.96461
ptg003015l	4138829	159435	1.96461
ptg001038l	4148311	159748	1.96397
ptg000161l	1456991	56100	1.9637
ptg000105l	7740992	298039	1.96357
ptg003759l	1203458	46318	1.96286
ptg000756l	8280926	318700	1.96279
ptg001028l	14255181	548573	1.9626
ptg001352l	899524	34613	1.96244
ptg002977l	2658218	102245	1.96165
ptg003516l	1244284	47842	1.96092
ptg003632l	1586907	61008	1.96067
ptg003286l	2583939	99311	1.96013
ptg003404l	2433606	93531	1.96009
ptg001296l	17263759	663457	1.95996
ptg001098l	8423094	323589	1.95926
ptg003828l	2410657	92606	1.95918
ptg003269l	4789680	183978	1.95898
ptg002267l	2682114	103002	1.95857
ptg000202l	2655416	101952	1.95809
ptg004691l	584711	22440	1.95727
ptg003688l	2364715	90725	1.95667
ptg005297l	896666	34390	1.95601
ptg005595l	694011	26616	1.9559
ptg003147l	3625977	139019	1.95533
ptg004994l	459488	17615	1.95514
ptg001738l	6939227	266023	1.95514
ptg004474l	2374496	90998	1.95448
ptg004184l	1253023	48011	1.95412
ptg005374l	260489	9979	1.95374
ptg002937l	2930666	112234	1.95312
ptg002506l	3761446	144027	1.95281
ptg002046l	744782	28507	1.95206
ptg002103l	2795160	106980	1.95194
ptg003840l	1156088	44243	1.95175
ptg003250l	1523027	58264	1.95103
ptg002054l	529786	20267	1.95101
ptg002095l	1145296	43811	1.9509
ptg004440l	904898	34600	1.95005
ptg003453l	1151602	44028	1.94983
ptg004275l	1453371	55532	1.94866
ptg001877l	2920860	111555	1.94782
ptg004000l	2319398	88539	1.94684
ptg001007l	1006723	38429	1.94679
ptg000542l	6290683	240112	1.94664
ptg001492l	2494124	95194	1.94653
ptg005731l	248504	9484	1.94638
ptg004152l	1120368	42754	1.94619
ptg001041l	7338386	279996	1.9459
ptg002711l	3877488	147844	1.94457
ptg004338l	1600053	61008	1.94457
ptg003949l	2460284	93788	1.94416
ptg001926l	1658839	63220	1.94366
ptg002323l	4380894	166934	1.94336
ptg002479l	1712006	65230	1.94318
ptg002083l	1839875	70098	1.94307
ptg003012l	1636997	62366	1.94299
ptg001274l	2358719	89854	1.94281
ptg000410l	4904975	186818	1.94246
ptg002796l	647606	24664	1.94233
ptg001307l	1220332	46461	1.94169
ptg007008l	37482	1427	1.94165
ptg001164l	5111047	194580	1.94159
ptg003592l	1427508	54328	1.94095
ptg004378l	470487	17903	1.94066
ptg003152l	2588079	98469	1.9404
ptg005426l	533491	20295	1.94014
ptg001882l	6431788	244677	1.94013
ptg002448l	2388909	90873	1.94002
ptg004290l	813288	30928	1.93945
ptg000071l	1985813	75516	1.93942
ptg000073l	9207407	350010	1.93871
ptg001324l	9508528	361431	1.93857
ptg003859l	282556	10740	1.93852
ptg001258l	3801559	144456	1.93796
ptg000963l	1052184	39961	1.93693
ptg007143l	34074	1294	1.93678
ptg001511l	1188868	45148	1.93676
ptg000872l	1747490	66358	1.93664
ptg007513l	42704	1620	1.93471
ptg000411l	15802222	599369	1.9344
ptg005240l	716585	27179	1.93435
ptg000447l	9957166	377646	1.93428
ptg005435l	166607	6318	1.934
ptg001990l	6696862	253916	1.9337
ptg002710l	900106	34124	1.93347
ptg001615l	1383149	52430	1.93322
ptg000545l	2497791	94680	1.93318
ptg003847l	1365858	51768	1.93297
ptg001023l	1180215	44723	1.93259
ptg000042l	8061839	305455	1.93234
ptg005385l	336550	12744	1.9312
ptg003544l	1222424	46278	1.93074
ptg001367l	1912113	72346	1.92962
ptg004318l	398006	15058	1.92951
ptg005532l	259338	9808	1.92879
ptg002680l	1886418	71337	1.92862
ptg000711l	4507247	170380	1.92787
ptg002197l	5503957	208043	1.92774
ptg001425l	7038715	266004	1.92737
ptg002782l	788544	29800	1.92735
ptg004797l	617044	23315	1.92703
ptg004571l	714783	27003	1.92667
ptg004448l	523772	19787	1.92667
ptg000594l	9355239	353405	1.92658
ptg005606l	530984	20057	1.92644
ptg004975l	1153093	43550	1.92617
ptg001478l	3791712	143203	1.92614
ptg003251l	4462570	168527	1.92599
ptg004565l	1493254	56390	1.92592
ptg002765l	2450748	92530	1.92555
ptg005080l	1211169	45726	1.92543
ptg006047l	38655	1459	1.92495
ptg000484l	2142460	80847	1.92452
ptg002334l	1720402	64919	1.92447
ptg000670l	4441676	167541	1.92373
ptg000334l	2388130	90061	1.92331
ptg000718l	3857375	145465	1.92325
ptg000455l	12204456	460153	1.92289
ptg004927l	85198	3211	1.92212
ptg000417l	8865576	334128	1.9221
ptg002952l	1278674	48189	1.92202
ptg003964l	380322	14333	1.92201
ptg003163l	3918571	147612	1.92116
ptg001283l	6567263	247352	1.92088
ptg003376l	476533	17946	1.92064
ptg004919l	386371	14546	1.92004
ptg002110l	4253893	160104	1.91949
ptg005346l	346316	13033	1.9193
ptg003633l	2187695	82328	1.91925
ptg002401l	3673989	138257	1.9192
ptg002123l	1595564	60014	1.91826
ptg000454l	2925328	109987	1.91751
ptg000254l	2749310	103338	1.91693
ptg002218l	2097740	78835	1.91663
ptg005469l	649264	24395	1.91624
ptg001941l	3524450	132424	1.91622
ptg002427l	1070645	40208	1.9153
ptg001665l	1637459	61468	1.91447
ptg000075l	5881122	220741	1.91423
ptg002043l	1648829	61850	1.91308
ptg004852l	210631	7894	1.91137
ptg002881l	3226637	120915	1.91117
ptg003022l	2695654	100979	1.91046
ptg001228l	6675321	249998	1.91001
ptg000412l	1494165	55956	1.90993
ptg004039l	2224738	83299	1.90955
ptg002140l	4115793	154044	1.9088
ptg002890l	3486329	130480	1.90874
ptg003922l	1789666	66954	1.90798
ptg000001l	5777982	216120	1.90761
ptg001731l	4292677	160524	1.90714
ptg005809l	150337	5621	1.90686
ptg003272l	1823360	68161	1.90649
ptg003345l	3185883	118997	1.90492
ptg000932l	1861375	69524	1.9049
ptg004185l	1264192	47216	1.90479
ptg001100l	645352	24094	1.90407
ptg004129l	359187	13409	1.90391
ptg004424l	2016038	75242	1.90341
ptg000634l	5336202	199120	1.90306
ptg004922l	2011410	75055	1.90305
ptg000443l	2130073	79482	1.90302
ptg001380l	2830514	105600	1.90269
ptg005077l	518692	19351	1.90267
ptg004513l	1086085	40512	1.90235
ptg000791l	7479393	278892	1.90169
ptg004905l	37482	1397	1.90083
ptg001769l	2766917	103122	1.90075
ptg003536l	815114	30371	1.90025
ptg004521l	1828560	68097	1.89928
ptg004364l	137844	5130	1.89802
ptg001593l	3900716	145163	1.89794
ptg002285l	2966193	110362	1.89754
ptg004479l	1359466	50564	1.89689
ptg004216l	462892	17211	1.89625
ptg002647l	4701241	174786	1.89611
ptg001807l	1674175	62214	1.89521
ptg003200l	2168470	80579	1.89513
ptg005890l	148831	5530	1.89497
ptg003304l	1162348	43179	1.89455
ptg005552l	210677	7824	1.89401
ptg001405l	771729	28660	1.89401
ptg001533l	5314675	197366	1.89394
ptg002268l	4899971	181746	1.89165
ptg000810l	2486203	92211	1.89154
ptg003555l	1595966	59187	1.89135
ptg001114l	6126209	227150	1.891
ptg004012l	2298798	85231	1.89089
ptg001510l	4926394	182636	1.89072
ptg002570l	2356342	87355	1.89069
ptg000713l	4474064	165809	1.89006
ptg000506l	3891711	144187	1.88954
ptg001353l	2778819	102937	1.88922
ptg001699l	1527019	56541	1.88838
ptg002347l	977818	36192	1.88766
ptg002176l	2680882	99227	1.88765
ptg000570l	4549108	168360	1.88748
ptg001842l	4186408	154926	1.88735
ptg000025l	2848543	105411	1.88727
ptg002098l	11192722	414163	1.88715
ptg006628l	31702	1173	1.88704
ptg001268l	3647723	134924	1.88642
ptg004458l	490593	18145	1.88628
ptg000231l	1519583	56186	1.88571
ptg004641l	960679	35518	1.88556
ptg004433l	1334610	49342	1.88553
ptg000749l	10122983	374031	1.88438
ptg001947l	6768239	250065	1.88429
ptg001755l	4748728	175435	1.88412
ptg005034l	227514	8405	1.88408
ptg004686l	950150	35086	1.88327
ptg001751l	1132206	41798	1.88278
ptg004517l	1659660	61249	1.88213
ptg002826l	507426	18718	1.8813
ptg004978l	627129	23128	1.88084
ptg005215l	241058	8890	1.88083
ptg004441l	358292	13210	1.88034
ptg006755l	48023	1770	1.87972
ptg002387l	630924	23254	1.87971
ptg002225l	1209938	44582	1.87917
ptg001851l	5232873	192804	1.87908
ptg000750l	10517591	387505	1.87902
ptg000236l	1926075	70929	1.87811
ptg004350l	785496	28921	1.87776
ptg004067l	2021266	74419	1.87772
ptg000690l	1128745	41530	1.87645
ptg003343l	572188	21048	1.87604
ptg004132l	1822988	67046	1.87568
ptg003609l	752397	27662	1.87502
ptg005393l	49560	1822	1.87494
ptg003235l	347520	12776	1.87493
ptg000415l	4038773	148431	1.87433
ptg000665l	2373764	87236	1.87425
ptg000480l	2013298	73975	1.8739
ptg000112l	8304044	305101	1.8738
ptg002489l	3679105	135157	1.87356
ptg004952l	882802	32425	1.87321
ptg002790l	2143312	78707	1.87283
ptg005816l	213065	7823	1.87254
ptg004187l	1145353	42053	1.87253
ptg000193l	2025164	74354	1.87247
ptg000404l	257337	9437	1.87026
ptg005269l	1819267	66715	1.87024
ptg004556l	4860617	178226	1.87004
ptg002985l	2977386	109168	1.86995
ptg000391l	16757619	614112	1.86898
ptg005670l	511676	18750	1.86886
ptg006372l	104958	3846	1.8688
ptg002131l	2285012	83700	1.86813
ptg000260l	6492048	237731	1.86756
ptg002554l	3017312	110468	1.86718
ptg002566l	1734141	63475	1.86676
ptg005683l	97743	3577	1.86639
ptg004934l	2275760	83278	1.86627
ptg001151l	5773363	211245	1.86607
ptg001968l	2187906	80049	1.86594
ptg000383l	13100119	479167	1.86544
ptg004078l	695496	25433	1.86498
ptg002976l	2669198	97605	1.86493
ptg003118l	2032900	74336	1.86489
ptg002393l	3133471	114533	1.86413
ptg001608l	3914485	143078	1.8641
ptg003797l	428506	15662	1.86406
ptg001856l	568785	20789	1.86404
ptg000148l	5775240	211056	1.86379
ptg005058l	848092	30984	1.86322
ptg006025l	303010	11070	1.86321
ptg003850l	1082155	39532	1.86307
ptg006048l	98821	3610	1.86307
ptg001828l	2154044	78665	1.8625
ptg000788l	2224042	81194	1.86188
ptg002356l	4149054	151471	1.86188
ptg005447l	529773	19338	1.86162
ptg000269l	9076020	331221	1.8612
ptg004094l	554856	20243	1.86065
ptg001573l	4483899	163563	1.86037
ptg002701l	1420574	51813	1.86014
ptg001951l	2967451	108172	1.85909
ptg004382l	381672	13912	1.85896
ptg000089l	6289422	229225	1.85875
ptg006817l	79739	2906	1.85864
ptg000786l	4377602	159532	1.85858
ptg003900l	929228	33863	1.85855
ptg002835l	3730752	135948	1.85843
ptg000898l	2184446	79600	1.85841
ptg003484l	3273250	119250	1.85802
ptg002146l	944731	34400	1.85704
ptg002328l	2544418	92646	1.85698
ptg001694l	1396429	50846	1.85698
ptg004750l	687360	25027	1.85693
ptg000242l	2034844	74083	1.85677
ptg000425l	6561972	238867	1.85649
ptg000884l	3253177	118415	1.85639
ptg000390l	2684568	97698	1.85601
ptg005662l	535726	19495	1.85588
ptg001937l	2019895	73494	1.85564
ptg001916l	4458251	162187	1.85533
ptg005588l	338415	12310	1.85515
ptg001959l	10876211	395479	1.85445
ptg002291l	3958747	143924	1.85415
ptg001768l	2176207	79117	1.85413
ptg003903l	4570208	166113	1.85369
ptg002105l	2422621	88036	1.8533
ptg002157l	137082	4980	1.85276
ptg003974l	397120	14422	1.85214
ptg004126l	1154779	41917	1.85123
ptg003470l	1300703	47206	1.85093
ptg000999l	2526083	91663	1.85062
ptg006329l	171318	6216	1.85045
ptg003622l	1737082	63016	1.85012
ptg001700l	1545044	56031	1.84951
ptg002893l	1998368	72466	1.84939
ptg001556l	2352891	85304	1.849
ptg003489l	1162978	42155	1.84862
ptg002298l	3729563	135181	1.84854
ptg003443l	1028095	37256	1.84813
ptg003699l	2227411	80661	1.84686
ptg004249l	977528	35394	1.84659
ptg000363l	4752166	172057	1.84651
ptg004773l	438612	15876	1.846
ptg004372l	595056	21528	1.84508
ptg004373l	1903777	68870	1.84495
ptg000996l	4839734	175072	1.84487
ptg005380l	238050	8611	1.84483
ptg002825l	253000	9151	1.84467
ptg002530l	4686017	169369	1.84332
ptg002803l	3425997	123827	1.84331
ptg004455l	294483	10640	1.84269
ptg005923l	251835	9099	1.84267
ptg002269l	2010375	72636	1.84266
ptg002473l	3572058	129053	1.84255
ptg000384l	4056839	146564	1.84251
ptg002413l	1349827	48761	1.84232
ptg002327l	1682872	60788	1.8422
ptg001726l	2212828	79908	1.84167
ptg003934l	793607	28649	1.84109
ptg003524l	2342458	84544	1.84069
ptg002672l	346716	12508	1.83986
ptg003348l	2106684	75972	1.83918
ptg004781l	256657	9254	1.83885
ptg001021l	4173064	150424	1.83837
ptg000426l	5391863	194318	1.838
ptg002099l	1753905	63171	1.83688
ptg003424l	2371806	85419	1.83673
ptg001295l	4842103	174367	1.83654
ptg001110l	2033722	73231	1.83643
ptg001445l	4950932	178182	1.83547
ptg000651l	1560523	56159	1.83535
ptg005207l	719297	25883	1.83517
ptg001311l	5420603	195013	1.83479
ptg002716l	2804430	100881	1.83457
ptg005762l	854211	30702	1.83304
ptg000704l	6957468	249994	1.83252
ptg006338l	147902	5314	1.83239
ptg000572l	7563438	271671	1.83187
ptg001059l	5366607	192760	1.83184
ptg003049l	2801346	100604	1.83155
ptg005244l	1158995	41615	1.83121
ptg002464l	1155220	41474	1.83097
ptg004151l	795999	28577	1.83094
ptg002852l	2307717	82820	1.8303
ptg000703l	3900551	139971	1.83013
ptg003627l	1358420	48737	1.82976
ptg004519l	423073	15178	1.82966
ptg004252l	136925	4910	1.82881
ptg001289l	8724212	312827	1.82872
ptg001825l	3191037	114407	1.82848
ptg000638l	3150532	112954	1.82847
ptg001245l	4202987	150637	1.82786
ptg001964l	2893186	103654	1.82717
ptg001291l	3033931	108696	1.82717
ptg000993l	1167414	41797	1.82596
ptg001109l	2281075	81646	1.82543
ptg002241l	1169406	41848	1.82507
ptg001231l	7280628	260474	1.82459
ptg006586l	45348	1622	1.82416
ptg003550l	3929174	140498	1.82364
ptg001267l	6773573	242123	1.82301
ptg001099l	6308106	225370	1.82208
ptg002850l	2513819	89796	1.82177
ptg000002l	3601742	128593	1.82085
ptg005443l	232987	8318	1.82078
ptg000841l	4368172	155949	1.82076
ptg005350l	289600	10335	1.82004
ptg003883l	1691659	60369	1.82
ptg000745l	4620240	164826	1.81941
ptg001188l	1026037	36602	1.81933
ptg002520l	838454	29904	1.81895
ptg001531l	8074787	287890	1.8183
ptg004740l	699655	24935	1.81759
ptg001583l	2021471	72034	1.81736
ptg005652l	135105	4813	1.81683
ptg002720l	3011548	107274	1.81667
ptg005085l	311693	11102	1.81654
ptg005178l	529395	18856	1.81652
ptg004715l	1457059	51860	1.8152
ptg000300l	11511070	409587	1.81468
ptg002177l	5841815	207838	1.81446
ptg001368l	11532973	410295	1.81437
ptg001107l	1784914	63496	1.81426
ptg003919l	474037	16862	1.81412
ptg007234l	53314	1896	1.81371
ptg002245l	5618619	199806	1.81363
ptg003612l	1381685	49129	1.81342
ptg001487l	654545	23273	1.81336
ptg004473l	1077586	38309	1.81309
ptg001161l	7435951	264352	1.81308
ptg001930l	836145	29721	1.81281
ptg003774l	4841565	172088	1.81274
ptg000967l	6173192	219419	1.81274
ptg000556l	1820232	64688	1.81245
ptg001542l	4111400	146112	1.81245
ptg001684l	4174800	148339	1.81213
ptg002112l	1924661	68384	1.81205
ptg002444l	8963081	318433	1.81189
ptg005102l	281265	9992	1.81179
ptg001184l	3029559	107607	1.81147
ptg000421l	8921916	316847	1.81118
ptg004885l	227194	8068	1.81109
ptg004017l	2143824	76127	1.81101
ptg004871l	1076418	38210	1.81037
ptg003511l	610050	21652	1.8101
ptg002396l	3635347	129007	1.80983
ptg000877l	2376829	84338	1.80965
ptg002702l	1541048	54679	1.80957
ptg005257l	538872	19108	1.80842
ptg000550l	810097	28719	1.80802
ptg002238l	8373934	296831	1.8078
ptg006734l	59817	2120	1.80751
ptg004748l	1061971	37628	1.80704
ptg003325l	695034	24625	1.80693
ptg001190l	2665146	94378	1.80601
ptg002594l	726026	25705	1.80566
ptg000886l	606840	21483	1.80547
ptg000687l	2310145	81769	1.80518
ptg001982l	2511736	88898	1.80505
ptg002670l	1281569	45353	1.80482
ptg003157l	2425018	85807	1.80459
ptg007186l	67724	2396	1.80432
ptg004859l	331170	11712	1.80364
ptg001217l	6629168	234295	1.8025
ptg000143l	8490219	300041	1.80232
ptg004041l	2328058	82272	1.80231
ptg000793l	2349103	82993	1.80181
ptg004329l	405545	14323	1.80121
ptg003433l	1714166	60539	1.80116
ptg005076l	414179	14621	1.80036
ptg002902l	3093926	109209	1.80019
ptg003143l	2039036	71956	1.79975
ptg001287l	1985464	70058	1.79956
ptg002096l	4736378	167118	1.79948
ptg001993l	5441308	191956	1.79915
ptg000855l	1272607	44884	1.79874
ptg001229l	3860311	136142	1.79862
ptg003081l	2833181	99899	1.79828
ptg002885l	2993853	105538	1.79783
ptg003204l	1449080	51059	1.79701
ptg003004l	905242	31890	1.79664
ptg002972l	3387781	119326	1.79635
ptg000557l	10767838	379208	1.79605
ptg001677l	313225	11030	1.79593
ptg006115l	51012	1796	1.79558
ptg004112l	776568	27337	1.79532
ptg002302l	770426	27113	1.7948
ptg003800l	1033853	36373	1.79428
ptg003990l	2406868	84677	1.79425
ptg003335l	1156874	40684	1.79353
ptg000899l	21100147	741744	1.79283
ptg004300l	1044290	36688	1.79173
ptg000201l	9108841	319828	1.7907
ptg001218l	1392955	48905	1.79055
ptg002503l	3270190	114802	1.79039
ptg004536l	137047	4810	1.78997
ptg001938l	7422071	260428	1.7895
ptg002869l	3874864	135935	1.78914
ptg005728l	45587	1599	1.78887
ptg000561l	4135411	144983	1.788
ptg004298l	496527	17407	1.78793
ptg005761l	358424	12560	1.78716
ptg001974l	1486238	52071	1.78681
ptg002492l	1842703	64535	1.78612
ptg005666l	54134	1895	1.78529
ptg002864l	2244666	78565	1.78504
ptg005557l	417282	14604	1.78489
ptg003535l	3098565	108437	1.78479
ptg000298l	10500292	367368	1.78431
ptg003714l	3110451	108710	1.78245
ptg003230l	5420785	189450	1.78239
ptg003180l	1870543	65373	1.78238
ptg000662l	4877814	170460	1.78225
ptg006422l	43471	1519	1.78208
ptg006388l	51288	1792	1.78194
ptg002573l	1904071	66513	1.78153
ptg001933l	1496620	52278	1.78147
ptg006695l	28774	1005	1.7813
ptg002071l	2248646	78528	1.78104
ptg000312l	1357203	47392	1.78086
ptg005220l	232865	8131	1.78078
ptg004402l	551366	19251	1.78067
ptg006207l	59896	2091	1.78044
ptg004644l	1522066	53129	1.7802
ptg004695l	214847	7497	1.77962
ptg003656l	1199284	41838	1.77918
ptg000803l	3054856	106559	1.77897
ptg004248l	1280025	44624	1.77795
ptg002779l	9072277	316274	1.77794
ptg002965l	2374811	82769	1.7775
ptg000194l	12640804	440562	1.77747
ptg002747l	515858	17976	1.77719
ptg003764l	2010810	70069	1.77715
ptg003874l	502383	17503	1.77684
ptg001667l	3661124	127533	1.77655
ptg004815l	1138611	39656	1.77625
ptg003553l	2320239	80782	1.77563
ptg004940l	1061756	36964	1.77552
ptg003296l	1903381	66264	1.77551
ptg004746l	736591	25642	1.7754
ptg000359l	7321879	254887	1.7754
ptg001584l	9071863	315596	1.77421
ptg003354l	2068479	71944	1.77384
ptg002954l	506930	17628	1.77348
ptg001591l	1233154	42873	1.77311
ptg000386l	3899321	135533	1.77266
ptg001893l	266114	9246	1.77197
ptg007205l	55596	1931	1.77137
ptg007273l	52805	1834	1.77131
ptg004587l	393391	13660	1.77091
ptg003306l	1781333	61854	1.7709
ptg000915l	2680993	93085	1.77074
ptg004011l	754588	26194	1.77036
ptg000520l	1742747	60488	1.77013
ptg003349l	4373263	151775	1.76997
ptg006634l	37903	1315	1.76939
ptg001879l	4125548	143110	1.76912
ptg005140l	163686	5678	1.76911
ptg001543l	3600031	124875	1.76905
ptg000119l	2214812	76819	1.76889
ptg001759l	4329168	150152	1.76887
ptg005558l	297319	10311	1.76868
ptg001917l	1122756	38893	1.76667
ptg000115l	4854334	168087	1.76593
ptg002170l	1993506	69017	1.76567
ptg005681l	493077	17069	1.76548
ptg001859l	754233	26099	1.76477
ptg002637l	2117016	73241	1.76441
ptg000991l	2260264	78185	1.76415
ptg002212l	7900036	273253	1.76403
ptg004753l	631330	21832	1.76363
ptg004160l	3152881	109017	1.76342
ptg000397l	7374654	254958	1.76318
ptg003048l	678557	23453	1.76272
ptg004294l	2194761	75855	1.76265
ptg004629l	250063	8642	1.76252
ptg002748l	831987	28748	1.76222
ptg003722l	2933008	101272	1.76095
ptg002927l	666880	23026	1.76093
ptg005401l	132250	4566	1.7608
ptg003186l	1937053	66869	1.76057
ptg002493l	3238326	111782	1.76044
ptg004102l	564462	19484	1.76041
ptg000355l	9186439	317047	1.76014
ptg005362l	804550	27766	1.76007
ptg005504l	148501	5124	1.75975
ptg004847l	667611	23030	1.7593
ptg004607l	474649	16370	1.75892
ptg002366l	1793737	61799	1.75709
ptg003539l	554107	19084	1.75649
ptg003562l	2439401	83995	1.75606
ptg002467l	1874957	64547	1.75572
ptg000878l	4083653	140582	1.7557
ptg004718l	1228901	42297	1.75535
ptg005458l	453724	15615	1.75517
ptg003737l	2178162	74959	1.75511
ptg004893l	166084	5712	1.754
ptg004119l	1763514	60643	1.75377
ptg003020l	4724360	162444	1.7536
ptg002750l	3435084	118038	1.75249
ptg000483l	2777111	95347	1.75099
ptg002580l	4237663	145448	1.75046
ptg004052l	1723699	59160	1.7504
ptg003405l	1125773	38635	1.75025
ptg001097l	4763476	163466	1.75014
ptg002844l	3201482	109863	1.75013
ptg004726l	1056607	36250	1.7497
ptg005180l	244849	8397	1.74902
ptg004837l	379484	13011	1.74859
ptg001102l	5794857	198645	1.74826
ptg003868l	699704	23984	1.74814
ptg001617l	2539174	87034	1.7481
ptg005406l	111338	3813	1.7466
ptg002311l	795575	27242	1.74634
ptg002035l	2687412	91980	1.74554
ptg003108l	2661593	91045	1.74455
ptg003749l	1203650	41171	1.74446
ptg004550l	1393828	47670	1.74424
ptg006782l	65147	2228	1.74418
ptg004611l	275944	9436	1.74396
ptg004397l	518187	17716	1.74361
ptg001308l	13711301	468594	1.74296
ptg002378l	4150742	141821	1.74255
ptg005741l	440059	15034	1.74234
ptg005021l	831437	28402	1.74217
ptg002684l	4866933	166246	1.74207
ptg001754l	4602826	157216	1.74198
ptg005910l	191800	6551	1.74192
ptg002654l	937972	32033	1.74172
ptg000733l	1191340	40685	1.74168
ptg004044l	1004792	34275	1.73969
ptg004196l	939108	32030	1.73945
ptg002723l	2338913	79771	1.73941
ptg003291l	671961	22915	1.73919
ptg005892l	130004	4433	1.73905
ptg002423l	2010744	68562	1.73899
ptg001555l	2498848	85194	1.73876
ptg005697l	452979	15439	1.73825
ptg003367l	1935595	65966	1.7381
ptg004127l	2000705	68180	1.73798
ptg005335l	577704	19682	1.73754
ptg003526l	373437	12722	1.73743
ptg006288l	76155	2594	1.73717
ptg002961l	1388015	47254	1.73626
ptg005253l	364682	12412	1.73579
ptg001129l	6727559	228952	1.73563
ptg005744l	485913	16535	1.73546
ptg005955l	992254	33762	1.7353
ptg003059l	3066979	104339	1.73503
ptg005126l	1097067	37320	1.73492
ptg004417l	475459	16173	1.73479
ptg004388l	1239063	42146	1.73474
ptg004358l	783891	26661	1.73457
ptg000944l	2373507	80708	1.73419
ptg004684l	990561	33676	1.73384
ptg001186l	2067343	70279	1.73374
ptg000491l	7279900	247464	1.73363
ptg000821l	6102100	207394	1.73335
ptg001460l	3931401	133616	1.73333
ptg001835l	741451	25196	1.73308
ptg004651l	1220336	41427	1.73131
ptg001598l	3203193	108725	1.73108
ptg002789l	1669070	56651	1.73102
ptg006494l	184977	6270	1.7287
ptg002253l	684591	23198	1.72818
ptg001174l	1775638	60167	1.72812
ptg001670l	1166574	39529	1.72812
ptg001031l	6838487	231712	1.72806
ptg004702l	1346755	45632	1.72803
ptg000760l	5233437	177282	1.72762
ptg004817l	1586867	53754	1.72759
ptg002718l	501233	16964	1.72607
ptg006574l	85427	2890	1.72533
ptg003806l	709357	23988	1.72464
ptg005511l	353971	11969	1.72449
ptg000904l	6402016	216386	1.72378
ptg002787l	1803756	60940	1.72304
ptg004768l	42874	1448	1.72244
ptg004023l	101948	3443	1.72238
ptg000099l	1066197	35998	1.72191
ptg001359l	3492542	117908	1.72176
ptg002675l	303618	10250	1.72174
ptg002808l	1294619	43700	1.72151
ptg002830l	577000	19469	1.72083
ptg000460l	1676328	56557	1.72067
ptg003729l	535484	18065	1.72053
ptg002784l	3755756	126671	1.72009
ptg002138l	1635753	55151	1.71951
ptg005667l	298272	10056	1.71942
ptg004412l	99013	3338	1.71935
ptg002024l	1912760	64457	1.71862
ptg003092l	2849138	95978	1.71802
ptg002894l	2248658	75746	1.71793
ptg000664l	5054926	170236	1.71754
ptg001068l	3940371	132700	1.71753
ptg000533l	4761952	160365	1.71749
ptg004653l	977242	32908	1.71739
ptg002572l	1325499	44629	1.71715
ptg000049l	17357348	584239	1.71663
ptg001519l	1399460	47092	1.71616
ptg004346l	1325965	44613	1.71593
ptg002152l	4124640	138728	1.71533
ptg000286l	2710167	91147	1.71521
ptg002676l	1182946	39783	1.71515
ptg004481l	1446233	48629	1.71485
ptg003876l	273038	9179	1.71452
ptg000087l	4126338	138712	1.71443
ptg005308l	324042	10893	1.71442
ptg001365l	5882479	197683	1.71387
ptg002760l	1179959	39648	1.71366
ptg003999l	2588060	86956	1.71354
ptg005693l	258776	8694	1.71343
ptg004482l	227601	7646	1.71329
ptg001524l	4530027	152158	1.71303
ptg007486l	42784	1437	1.71295
ptg000728l	6600265	221669	1.71283
ptg005368l	189233	6354	1.71246
ptg003176l	3539438	118835	1.7123
ptg004027l	317239	10649	1.71196
ptg003863l	467314	15681	1.71134
ptg004652l	1447861	48578	1.71113
ptg007657l	109904	3684	1.70953
ptg004475l	958263	32117	1.70931
ptg000716l	5325862	178459	1.70891
ptg004657l	836060	28010	1.70862
ptg003005l	1251004	41901	1.70819
ptg002117l	7376759	247009	1.70772
ptg005038l	371741	12447	1.70763
ptg001601l	410609	13748	1.70758
ptg002683l	2028403	67901	1.70723
ptg000465l	2674140	89502	1.70694
ptg006645l	68690	2299	1.70693
ptg002930l	183100	6124	1.70576
ptg005096l	411469	13762	1.70575
ptg005684l	306714	10256	1.70535
ptg002920l	447103	14944	1.70463
ptg000278l	4357261	145624	1.70447
ptg004948l	398527	13315	1.70394
ptg002895l	969985	32404	1.70374
ptg003417l	790823	26411	1.70324
ptg004313l	409949	13688	1.70287
ptg006090l	60507	2020	1.70261
ptg002753l	2246509	74998	1.7026
ptg001516l	1233159	41165	1.70247
ptg001943l	3524090	117632	1.70235
ptg006998l	60782	2028	1.70162
ptg005316l	56163	1873	1.70082
ptg003897l	1818131	60624	1.70055
ptg003670l	1076019	35845	1.69894
ptg004728l	710315	23659	1.6987
ptg004310l	498884	16605	1.6975
ptg004305l	567659	18893	1.6974
ptg006419l	44301	1474	1.69689
ptg001522l	5044423	167802	1.69651
ptg003366l	128938	4289	1.69647
ptg003676l	605098	20119	1.69571
ptg003709l	558673	18561	1.69439
ptg000987l	630811	20948	1.69361
ptg004605l	2539548	84329	1.69352
ptg005108l	1754985	58273	1.69342
ptg003377l	3131262	103955	1.69315
ptg001476l	377830	12542	1.69294
ptg004569l	545307	18095	1.69234
ptg002037l	583536	19360	1.69203
ptg005810l	585728	19431	1.69188
ptg002306l	897123	29757	1.69164
ptg002084l	2618867	86851	1.69134
ptg005204l	1964690	65132	1.69072
ptg003023l	2321366	76954	1.69067
ptg003273l	3517746	116614	1.69066
ptg003104l	2734780	90653	1.69056
ptg000900l	1731585	57374	1.68982
ptg000785l	1677176	55571	1.68982
ptg002276l	2388748	79146	1.68977
ptg006476l	169602	5617	1.68905
ptg000802l	9444360	312697	1.68858
ptg004445l	2062086	68273	1.68854
ptg002696l	2436599	80641	1.68788
ptg003013l	1418510	46930	1.68728
ptg005533l	879727	29098	1.68688
ptg001198l	1670980	55234	1.6858
ptg004882l	168426	5566	1.6854
ptg005141l	94023	3107	1.6853
ptg000016l	6949889	229569	1.68463
ptg001536l	1932494	63829	1.6845
ptg004244l	383695	12669	1.68394
ptg000940l	3741897	123551	1.68393
ptg002614l	10287882	339492	1.68296
ptg000204l	15189012	501052	1.68238
ptg000108l	9553569	315039	1.68178
ptg004090l	584114	19256	1.68127
ptg004602l	2322977	76579	1.68126
ptg000251l	2402658	79194	1.68101
ptg002558l	7069560	233010	1.68094
ptg005295l	162489	5355	1.68076
ptg002877l	1259028	41489	1.68061
ptg006880l	50746	1672	1.68037
ptg003758l	923502	30425	1.68021
ptg003275l	1309121	43115	1.67965
ptg005160l	531791	17514	1.67963
ptg003375l	708410	23325	1.67922
ptg002400l	2602643	85684	1.67902
ptg004770l	249674	8217	1.67846
ptg003659l	921835	30335	1.67827
ptg003068l	4692981	154243	1.6762
ptg000332l	3156476	103721	1.67585
ptg003968l	422427	13877	1.67538
ptg007380l	30351	997	1.6753
ptg004156l	800545	26295	1.67517
ptg005016l	365976	12018	1.67475
ptg002446l	1998773	65636	1.67475
ptg002206l	5402153	177363	1.67443
ptg001134l	902937	29645	1.67442
ptg004563l	1093287	35885	1.67397
ptg001662l	1663260	54569	1.67323
ptg004304l	783165	25679	1.67223
ptg000923l	10012146	328260	1.6721
ptg001066l	2003856	65688	1.67182
ptg004439l	752767	24663	1.67092
ptg005669l	78783	2581	1.6708
ptg001118l	1914151	62674	1.66987
ptg002522l	1079844	35354	1.66974
ptg004389l	651213	21318	1.66953
ptg004783l	784280	25661	1.66868
ptg003508l	672682	21990	1.66719
ptg004805l	1500394	49038	1.66685
ptg000599l	670490	21904	1.6661
ptg004457l	719103	23492	1.66609
ptg002828l	934427	30506	1.66498
ptg000436l	3979009	129859	1.66444
ptg002534l	1170406	38190	1.66411
ptg000158l	13530604	441498	1.66411
ptg002290l	888226	28982	1.66408
ptg001614l	635525	20730	1.66355
ptg005197l	405389	13223	1.66352
ptg007169l	49611	1618	1.6633
ptg003116l	2054121	66988	1.66319
ptg002348l	3424641	111657	1.6628
ptg006519l	102316	3335	1.66235
ptg004858l	856123	27897	1.66185
ptg000811l	4877130	158879	1.66139
ptg004049l	1080558	35198	1.66127
ptg000985l	1022585	33301	1.66084
ptg001984l	1194268	38883	1.66046
ptg000264l	6441344	209691	1.66025
ptg003687l	942626	30665	1.6591
ptg001860l	900539	29293	1.65894
ptg001551l	1080356	35135	1.65861
ptg003098l	5413404	176045	1.65853
ptg004497l	739831	24059	1.6585
ptg001440l	4715028	153150	1.65654
ptg003752l	734917	23870	1.65647
ptg000882l	5258766	170788	1.65632
ptg000389l	8264706	268364	1.65603
ptg002569l	1017249	33027	1.65582
ptg000563l	3315799	107645	1.65568
ptg000959l	7792271	252847	1.65487
ptg001961l	8925895	289566	1.6545
ptg006009l	201773	6544	1.65406
ptg004567l	551339	17881	1.65403
ptg004207l	2720545	88211	1.65362
ptg004869l	321699	10429	1.65334
ptg004836l	888230	28795	1.65334
ptg003738l	2303065	74649	1.65306
ptg003512l	404227	13101	1.65291
ptg000189l	2471150	80042	1.65192
ptg001942l	2693818	87253	1.65189
ptg000776l	3375019	109297	1.65159
ptg004697l	1717467	55612	1.65139
ptg000153l	6065365	196336	1.65087
ptg004578l	1783390	57715	1.65049
ptg001772l	2155953	69765	1.65032
ptg003415l	3160985	102265	1.64997
ptg001390l	7142755	231083	1.64996
ptg003787l	2091778	67652	1.64944
ptg005564l	961174	31082	1.64921
ptg000496l	1212614	39194	1.64842
ptg000276l	6392890	206575	1.64798
ptg003620l	3174924	102588	1.64791
ptg003579l	1101340	35579	1.64756
ptg002406l	3211558	103740	1.64741
ptg002294l	1323078	42716	1.64655
ptg003842l	447914	14455	1.64586
ptg001452l	951527	30705	1.64573
ptg001343l	678483	21892	1.64557
ptg007606l	31652	1021	1.64511
ptg000184l	7200912	232271	1.64504
ptg003598l	2003665	64618	1.64475
ptg005217l	264904	8543	1.64472
ptg002622l	1849305	59610	1.64392
ptg000309l	564358	18184	1.64325
ptg004214l	960020	30927	1.64296
ptg000781l	5694321	183351	1.64215
ptg001800l	878532	28281	1.64175
ptg007402l	27218	876	1.64141
ptg005568l	119061	3831	1.64102
ptg002461l	3675182	118255	1.64101
ptg000926l	2941660	94633	1.64067
ptg001634l	2246928	72268	1.64031
ptg003740l	1328494	42720	1.63999
ptg004971l	658738	21169	1.63892
ptg003639l	1375012	44183	1.63877
ptg004328l	1045512	33591	1.63857
ptg001192l	2280531	73249	1.63808
ptg004068l	716847	23013	1.63726
ptg005156l	292497	9390	1.63725
ptg000840l	2099772	67405	1.63716
ptg001797l	1864345	59831	1.6367
ptg002834l	531061	17041	1.63652
ptg000537l	3205211	102841	1.63636
ptg002823l	473844	15201	1.63609
ptg004391l	198635	6372	1.63603
ptg004292l	2642402	84761	1.63594
ptg004007l	382826	12280	1.63594
ptg005283l	100637	3227	1.63535
ptg004814l	768205	24632	1.63528
ptg003259l	667576	21390	1.63411
ptg001361l	10435150	334201	1.63335
ptg003207l	3566499	114216	1.63326
ptg001141l	4258383	136369	1.63321
ptg002691l	1132764	36271	1.63302
ptg003194l	2469385	79043	1.63247
ptg003016l	433866	13885	1.63215
ptg005460l	101702	3254	1.63177
ptg004763l	1908753	61062	1.63152
ptg000738l	1933263	61837	1.63128
ptg005041l	986083	31524	1.63041
ptg005793l	159252	5091	1.63038
ptg004221l	1038400	33147	1.62798
ptg001414l	3901278	124501	1.62756
ptg004771l	620056	19786	1.62741
ptg000694l	7921658	252775	1.62738
ptg005730l	543040	17328	1.62737
ptg003364l	2148217	68510	1.62647
ptg000217l	1714486	54672	1.6263
ptg002838l	1542909	49199	1.62625
ptg001337l	2487202	79297	1.62598
ptg001237l	2898563	92405	1.62586
ptg002325l	4800085	153009	1.62569
ptg003166l	1361352	43394	1.62566
ptg001719l	1751173	55819	1.62564
ptg004747l	995121	31713	1.62529
ptg005006l	835505	26626	1.62528
ptg001798l	5054638	161064	1.62509
ptg005312l	149658	4768	1.62482
ptg003805l	1643880	52368	1.62467
ptg003173l	1696739	54016	1.62359
ptg004591l	101811	3241	1.62351
ptg004600l	473955	15087	1.62344
ptg002936l	1423131	45298	1.62332
ptg004332l	491795	15651	1.62304
ptg001827l	2075943	66042	1.62246
ptg004673l	463544	14746	1.62238
ptg004501l	340282	10823	1.6221
ptg001985l	628841	19993	1.62146
ptg000167l	7436852	236433	1.6214
ptg000137l	3275182	104082	1.62073
ptg003089l	1597336	50756	1.62055
ptg000270l	12074771	383601	1.62021
ptg002384l	4098677	130210	1.62021
ptg002612l	2855790	90707	1.61989
ptg004261l	2447520	77717	1.61942
ptg003472l	1958553	62170	1.61888
ptg002283l	665379	21115	1.61842
ptg000649l	5165141	163832	1.61766
ptg006860l	195060	6187	1.61764
ptg002984l	2420203	76756	1.61745
ptg001802l	3477281	110266	1.61723
ptg005805l	317563	10070	1.61722
ptg002066l	4036214	127964	1.6169
ptg003906l	1254312	39761	1.61667
ptg002249l	6768112	214523	1.6165
ptg002970l	1015015	32171	1.61645
ptg003339l	2191148	69424	1.61588
ptg004498l	530891	16814	1.61524
ptg003858l	621254	19669	1.61467
ptg004741l	211867	6707	1.61449
ptg002568l	3064362	96998	1.61433
ptg005945l	59243	1875	1.61411
ptg001009l	2177186	68905	1.61408
ptg003165l	2108767	66728	1.6138
ptg001457l	786860	24884	1.61285
ptg000346l	2863222	90524	1.61242
ptg002518l	2714941	85826	1.61224
ptg003483l	160933	5086	1.61176
ptg002368l	9148568	289048	1.61134
ptg005112l	1526982	48235	1.61101
ptg002648l	2667995	84240	1.61029
ptg005177l	374958	11837	1.61001
ptg000027l	11173241	352579	1.60934
ptg004588l	718754	22679	1.60921
ptg001897l	4130198	130292	1.60886
ptg001683l	548734	17310	1.60881
ptg002717l	3837123	120981	1.60798
ptg002434l	4211739	132743	1.60739
ptg006161l	31541	994	1.60724
ptg002200l	2614041	82375	1.60714
ptg005551l	400397	12616	1.60695
ptg001057l	691109	21772	1.60665
ptg005947l	168996	5322	1.60609
ptg000567l	7120189	224163	1.60562
ptg002178l	3499051	110154	1.60554
ptg003751l	1786623	56244	1.60551
ptg005417l	663941	20899	1.60534
ptg003948l	648379	20408	1.60525
ptg004822l	369735	11634	1.60475
ptg004223l	187447	5898	1.60471
ptg004973l	1223881	38507	1.60461
ptg001805l	2527157	79508	1.60453
ptg003898l	566423	17818	1.60431
ptg001292l	3669124	115409	1.60416
ptg001113l	857887	26981	1.60398
ptg001760l	6184449	194461	1.60362
ptg002813l	434888	13671	1.60322
ptg003285l	726872	22845	1.60289
ptg003989l	517835	16274	1.60278
ptg001833l	1049926	32987	1.60234
ptg003303l	2185460	68663	1.60232
ptg000494l	928441	29158	1.60167
ptg007607l	43498	1366	1.60159
ptg006066l	395666	12425	1.60154
ptg004450l	1364086	42832	1.60139
ptg001970l	304243	9547	1.60036
ptg006113l	339252	10642	1.59982
ptg004251l	862805	27059	1.59944
ptg002565l	1197132	37537	1.59914
ptg000600l	2291709	71857	1.59912
ptg000876l	560501	17574	1.59906
ptg005644l	466092	14611	1.59874
ptg004108l	2069634	64872	1.59858
ptg002963l	3596798	112720	1.59829
ptg006005l	172587	5407	1.59779
ptg001706l	4505049	141069	1.59699
ptg002167l	1557879	48766	1.59644
ptg001260l	673495	21081	1.59635
ptg004835l	542145	16959	1.59535
ptg004887l	470616	14718	1.59497
ptg002509l	3739476	116946	1.59494
ptg001919l	1104600	34510	1.59335
ptg004917l	905999	28302	1.59316
ptg002619l	2185434	68242	1.59252
ptg000237l	10410997	325046	1.59229
ptg004658l	379229	11839	1.59215
ptg000114l	1358768	42412	1.59189
ptg000998l	341687	10660	1.59111
ptg002018l	5240746	163465	1.59075
ptg004123l	1756688	54773	1.59016
ptg003514l	1036203	32298	1.58965
ptg004625l	96082	2993	1.58867
ptg006381l	130498	4065	1.58865
ptg003723l	716781	22324	1.58838
ptg000382l	3221435	100230	1.58679
ptg003332l	822705	25585	1.58603
ptg004734l	146395	4552	1.58579
ptg006000l	70787	2201	1.58576
ptg005169l	419179	13031	1.58543
ptg005212l	1155194	35904	1.58511
ptg004984l	758665	23576	1.58486
ptg001495l	1833122	56960	1.58471
ptg001025l	4736194	147145	1.58448
ptg000023l	3655305	113545	1.58422
ptg004769l	1089808	33832	1.58324
ptg001239l	4377635	135872	1.58293
ptg002196l	2247747	69757	1.58274
ptg004016l	1562383	48479	1.58247
ptg005001l	1366829	42408	1.58235
ptg000642l	7389066	229230	1.58217
ptg003657l	2907063	90179	1.58205
ptg002214l	2563914	79523	1.58183
ptg001034l	2141773	66424	1.58169
ptg002713l	1893418	58712	1.58143
ptg002874l	2030095	62914	1.58052
ptg001020l	3559778	110315	1.58045
ptg003167l	1198285	37128	1.5802
ptg004281l	975110	30199	1.57946
ptg003281l	1051047	32550	1.57943
ptg001745l	3347737	103641	1.57888
ptg004365l	1583077	49007	1.5788
ptg005280l	300459	9300	1.57858
ptg006263l	45307	1402	1.57817
ptg003228l	2779602	86013	1.57816
ptg001703l	5430698	168023	1.57791
ptg002589l	685562	21208	1.5777
ptg001389l	1695065	52434	1.5776
ptg002524l	3228859	99871	1.57747
ptg004258l	1976429	61129	1.57738
ptg005057l	978116	30231	1.57628
ptg004824l	496554	15329	1.57441
ptg000574l	4944474	152638	1.57439
ptg004744l	782044	24121	1.57302
ptg000174l	6210117	191481	1.57252
ptg004396l	151619	4673	1.57185
ptg001714l	2434390	75002	1.57128
ptg006787l	23054	710	1.57066
ptg001690l	2497579	76891	1.5701
ptg004295l	1679403	51698	1.56996
ptg003429l	1436673	44212	1.56947
ptg005660l	486889	14978	1.5689
ptg003322l	3024933	93050	1.56881
ptg000514l	3667286	112778	1.56837
ptg002007l	8423983	259042	1.56828
ptg003298l	537961	16538	1.56784
ptg000758l	15736147	483282	1.56629
ptg005166l	168189	5165	1.56618
ptg003051l	2246682	68992	1.56613
ptg004034l	204874	6290	1.56579
ptg001154l	2209726	67820	1.56527
ptg003718l	2657785	81559	1.56503
ptg001297l	1243631	38163	1.56502
ptg003763l	1160285	35600	1.56479
ptg003523l	660480	20261	1.56448
ptg001354l	6869202	210716	1.56445
ptg000290l	5202375	159550	1.5641
ptg004403l	1293254	39661	1.56405
ptg004579l	785618	24089	1.56379
ptg003132l	1543645	47281	1.5621
ptg000055l	8671546	265553	1.5618
ptg002944l	3055866	93569	1.56159
ptg005347l	421090	12893	1.56153
ptg004766l	1041965	31902	1.56147
ptg002669l	12165481	372438	1.56133
ptg005506l	662197	20259	1.56027
ptg002089l	427131	13066	1.5601
ptg001143l	1218042	37244	1.55942
ptg000139l	5915097	180824	1.55907
ptg005309l	389419	11904	1.559
ptg001393l	254908	7789	1.55836
ptg000608l	1229755	37565	1.55788
ptg004825l	862666	26351	1.55785
ptg004018l	1610491	49179	1.55737
ptg003841l	3545191	108245	1.55718
ptg001259l	2698652	82391	1.55705
ptg000582l	928187	28332	1.55673
ptg006944l	29389	897	1.5566
ptg000012l	1716730	52395	1.55653
ptg003318l	2611256	79671	1.55604
ptg000969l	3637316	110968	1.55592
ptg005091l	432162	13184	1.55586
ptg000935l	3627146	110649	1.5558
ptg002079l	1840963	56145	1.55538
ptg001375l	4695409	143161	1.55497
ptg001293l	1993171	60768	1.55489
ptg000977l	3202150	97625	1.55485
ptg000401l	5175971	157735	1.5542
ptg002776l	64646	1970	1.55416
ptg005811l	251483	7660	1.55343
ptg004679l	1044010	31797	1.55329
ptg004210l	1018655	31013	1.5527
ptg002266l	815864	24839	1.5527
ptg004257l	2412110	73414	1.55222
ptg000208l	3174598	96564	1.5513
ptg005692l	194962	5929	1.55096
ptg000789l	4940271	150220	1.55077
ptg003347l	199415	6060	1.54983
ptg000722l	1279207	38866	1.54953
ptg005527l	348081	10575	1.54942
ptg003221l	211310	6417	1.54875
ptg002455l	908175	27572	1.54835
ptg000244l	3123667	94828	1.54825
ptg005087l	582977	17697	1.54817
ptg004921l	620793	18841	1.54784
ptg003899l	83398	2530	1.54716
ptg004410l	637701	19341	1.54679
ptg000782l	6166187	186990	1.54658
ptg006406l	329601	9995	1.54655
ptg005711l	481640	14602	1.54618
ptg004793l	669530	20297	1.54608
ptg000801l	1384699	41941	1.54473
ptg001087l	5014606	151868	1.54454
ptg003910l	1073261	32496	1.54417
ptg002641l	5684317	172102	1.54411
ptg005298l	1122630	33977	1.54354
ptg000058l	1565016	47363	1.54344
ptg002168l	908187	27472	1.54271
ptg004306l	287360	8691	1.54246
ptg001208l	1673452	50586	1.54166
ptg000315l	8406048	254022	1.54117
ptg003284l	1161460	35092	1.5409
ptg001621l	941213	28426	1.54027
ptg005716l	871280	26309	1.53999
ptg006953l	43226	1305	1.5397
ptg005116l	705534	21298	1.53954
ptg001182l	4523021	136532	1.53949
ptg001627l	7088280	213935	1.53926
ptg002794l	659347	19899	1.53917
ptg000467l	1855817	55997	1.53886
ptg004407l	1043459	31472	1.53822
ptg000547l	445633	13438	1.5379
ptg001072l	831946	25078	1.53733
ptg006114l	128148	3862	1.53699
ptg004661l	583778	17588	1.53652
ptg001622l	1830043	55124	1.53621
ptg004043l	420400	12662	1.53607
ptg001187l	5388833	162297	1.53598
ptg002308l	1638278	49340	1.53597
ptg003137l	2635754	79358	1.53552
ptg001995l	1598634	48127	1.53536
ptg000648l	5216609	157044	1.53534
ptg004878l	561763	16910	1.53518
ptg004757l	764081	23000	1.53518
ptg000068l	2438712	73375	1.53447
ptg003541l	1969994	59271	1.53443
ptg002918l	1133601	34104	1.53432
ptg001334l	1292392	38880	1.53427
ptg004705l	806591	24264	1.53419
ptg005010l	264178	7946	1.53399
ptg004721l	798054	23997	1.53354
ptg005119l	632800	19019	1.53282
ptg000523l	568176	17072	1.5324
ptg006065l	191341	5747	1.5318
ptg004454l	153738	4617	1.53161
ptg002764l	1717633	51568	1.53116
ptg002132l	370289	11113	1.5306
ptg001312l	4646536	139450	1.53059
ptg004656l	1405417	42171	1.53031
ptg000539l	4452105	133580	1.53019
ptg001913l	579881	17394	1.52979
ptg007010c	35139	1054	1.52975
ptg005129l	248679	7459	1.52972
ptg004186l	1252865	37578	1.52968
ptg003175l	1152225	34553	1.52939
ptg001468l	6002175	179981	1.52928
ptg001808l	5428169	162610	1.52779
ptg002611l	2107932	63129	1.52736
ptg003603l	694821	20808	1.52731
ptg003595l	792345	23725	1.52708
ptg000943l	3038007	90939	1.52662
ptg003624l	2570395	76933	1.52645
ptg002574l	2839108	84968	1.52631
ptg001486l	3819350	114288	1.52609
ptg005461l	811901	24293	1.52598
ptg002207l	2602396	77856	1.52577
ptg005759l	260387	7783	1.5244
ptg003815l	1414552	42281	1.52439
ptg000385l	1112479	33241	1.52389
ptg004219l	3292524	98370	1.52372
ptg002543l	1186548	35450	1.52371
ptg002470l	1537616	45920	1.52309
ptg001625l	16007099	477519	1.52142
ptg000413l	3221115	96075	1.52116
ptg005598l	132090	3938	1.52046
ptg004054l	2735631	81495	1.5193
ptg005188l	630255	18773	1.5191
ptg001004l	1393282	41500	1.51908
ptg001157l	6269577	186708	1.51878
ptg003776l	465996	13871	1.51808
ptg005631l	237688	7074	1.51785
ptg000230l	4182927	124474	1.51764
ptg004853l	556233	16550	1.51744
ptg001338l	6787739	201860	1.51668
ptg002019l	1606909	47781	1.51647
ptg000247l	9795735	291163	1.5159
ptg002761l	373548	11099	1.51533
ptg002708l	1302923	38681	1.51408
ptg002592l	1065983	31644	1.51395
ptg000591l	5170482	153400	1.51309
ptg003126l	1401873	41576	1.51253
ptg002023l	1032721	30623	1.51229
ptg001648l	1913849	56723	1.51155
[truncated: 5,688 more rows]

## Sheet: Supplementary Table 5
Supplementary Table 5. TA1851 contigs covering the translocation were ordered and oriented based on an Ae. umbellulata genetic map. The genetic map was retrieved from Edae et al. (2016) BMC Genomics 17:1039.
TA1851 contig	Contig length	SNP	Query sequence (SNP tags)	Allele	Chromosome	Genetic position (cM)
TA1851ptg000034l	18417931	TP26472	TGCAGCTGTCGCACAATCTGTGCCTCTATCAAAATCCCATTAGTAACCTTGACAACAGTGGGAA	A/G	4U*	111.26
		TP44351	TGCAGTTCATCTGGGCTTGTAATAAATATGTTAATGTCAGTAGGATCACTTCAACTATGCATTC	A/G	4U	111.26			Blue color represents forward orientation
		TP30726	TGCAGGCAATGCGAGATCAGCCAAAAAGTTGGAGGATCAGTACCTCCCGCGCGACGGGCACAGG	A/T	4U	111.26			Red color represents reverse orientation
		TP38460	TGCAGGTTTTTTGTGTGTATTTCATTAGGCAGTCAACACCCTTGTAGGCATTTCTAGGCAATTT	G/T	4U	111.26			Yellow color represents unknown orientation, as all markers have the same genetic position
		TP11905	TGCAGCAGCTCAAGTTCCTCAGTGTTCAAAAATGCAAGATGGTGCAGCTGGTAGAGATAGATGC	C/T	4U	112.42		#	Contigs in bold carry translocated DNA segments
		TP43851	TGCAGTGTTGGCTGGTGTTCCAAGCCACCGCAGCCGCTTCGGGTTCACGATTGGATAGTAAACG	G/T	4U	111.75		*	Ae. umbellulata chromosome numbers were assigned based on synteny to wheat chromosomes in the study of Edae et al. (2016). The majority of chromosome 6U of Ae. umbellulata is syntenic to the bread wheat group 4 chromosomes.
		TP40806	TGCAGTCCCCTCCGCCGCCGTCCCTTAACCTCTTCCTGCGCCGTTCCACCCGCCGCCGCCAGAT	A/T	4U	111.08
		TP31228	TGCAGGCCACATCGGTTGCAGGCTCTACGAAGTCGCCGCTCGCGCAGGAGTCGGGGATCGCCAT	G/T	4U	111.08
		TP43956	TGCAGTTAAGCTCAACATGTCAGTTCACTTCAGCCCGATACGAGCACAACATTTTCGATCTCAA	A/T	4U	110.07
		TP854	TGCAGAAATTTCTTACCGCATCGCTAGTAACCAAATTACTTTTCTAGTGGACAATCTGATACTA	A/G	4U	111.08
		TP18596	TGCAGCGAAGGAGGAGGAGGAGGAGGTGGTGGTGCTGCCCCGCTCGTCCCTGAAGCCGCCGTTG	A/T	4U	109.57
		TP8090	TGCAGCAAACCGCAACTGCGTCAGTTCATTCAGATAACTGTTCTTGTCATCAGTTCTGAAAAAT	A/G	4U	107.72
TA1851ptg000319l#	9818446	TP30816	TGCAGGCACGGACACGCATCCATGGAGACGCGAAGCACGTGATCGGGCCATGTCCGTGTAGTCC	A/G	4U	108.73
		TP27451	TGCAGCTTGTAGTTGATCTCTTGGCCTCGGGCACTGTAAGGTGGTGACAAAGTGTACATATATA	A/G	4U	109.57
		TP5986	TGCAGATCAATTTTGTAATAATTCAATTAAATATGTAGATATATAGCTCCACGGCTGCGTAGGC	A/T	4U	109.21
		TP24569	TGCAGCTCGAGGGCGTTTGTCCTTACGGGCGCGTACATGAAGGCTTTCTGCATGACATCGACAA	A/G	4U	108.85
		TP30899	TGCAGGCAGATTACATCAATAGATATTATATGAAGGCGCATAAACGGAGATGAAGACCAAAAGA	A/T	4U	108.49
		TP12395	TGCAGCAGGGGGGAGGAGCCAGAAGAAGCCTCGGGGCACGGACGGCGCCGCCGAAAAAAAAAAA	C/T	4U	107.34
		TP12395	TGCAGCAGGGGGGAGGAGCCAGAAGAAGCCTCGGGGCACGGACGGCGCCGCCGAAAAAAAAAAA	C/T	4U	107.34
		TP2001	TGCAGAATAATATCTGGGTGCTCTTCTCGGATCCAGAATATGCAATTCAGGTACATTAAAGCTA	C/T	4U	106.55
		TP27568	TGCAGCTTTCTAGCAACGACCTACAGACGAATGTGATGTATCCACTCACACATCAATTTCTCCC	C/T	4U	105.3
		TP33872	TGCAGGGATTGTGCATCTAGGAAGAATTATGTACAGACGGAATAATCAAATAAGTAAAATGTCA	C/T	4U	105.3
TA1851ptg000185l	3434358	TP18703	TGCAGCGACATACCGTCTGCTCGCCCCGCCTGAGCCACGGTTGCCGCACCGCTCGACGTCGAAG	A/G	4U	105.3
		TP22029	TGCAGCGTCACTTAGGTCACGCCTTCTTTCGTAAACAAACGGGGCTCGCCGCGGGTGGAAGAGG	A/C	4U	103.96
		TP14177	TGCAGCCACCTGATCCGATCCGACCAGCTGCCTCGCCCTGCGCTGCTTGCATGCGTCCCCATCG	C/T	4U	104.63
		TP37829	TGCAGGTTACAACAATGAAGTCAGGCCCGCCGACAAATGGGTGATGCAGCCAGTCGACGGCTCC	A/G	4U	103.96
		TP21688	TGCAGCGGGTCTGGCTCACTTACTCTTTTCCTTTTCTGATAAACCTCAAAAAACGTGCGGCGAT	C/T	4U	104.29
		TP16598	TGCAGCCGATGCATATCGTACCTATCCGCCGCGGCGAGCAGGTGCTGCCACCGCCGCATCGCGT	C/T	4U	105.64
TA1851ptg000155l	5224546	TP673	TGCAGAAATATCATCTACTTAGTCAAGGGCTTGTTTATTCAGATGAAGAGTACACAAGTGTTTA	G/A	4U	104.29
		TP32152	TGCAGGCGCCATTCCTGGGCTCCGCCGCTCGATTTCCTCACCCACGCCAGGCCAGGTATCCCCT	C/T	4U	104.29
		TP32268	TGCAGGCGCTCGTCGTGCACGTCGCCGCGGCTGCCTACGTCCTGTATGAGGCCGTCATCACCAG	C/G	4U	104.29
		TP36292	TGCAGGTCAACAGCAATACATGGACGATCCTACGTAACCTGATGGCCCTGGAGGAGCAGATGAC	A/G	4U	104.29
		TP27954	TGCAGGAACGCTGCCAGAGCCGCGTGTTTAGATTCATGGGATGGTTCCGCCATGACCGCCACCT	C/T	4U	104.29
		TP28432	TGCAGGAATGATGACACGGCTCGGTCGTCGCCGTATCTCCGCATCGACATCGGTGGCAGCTGGC	C/G	4U	103.96
		TP42714	TGCAGTGCCTGGCGGCGCACTTCTGGCGATGCATCACGAAAGCTCGCGGGCTCGACGGGCGGCA	C/G	4U	104.29
		TP32999	TGCAGGCTGATGAAGACTACGATTTTGGAATTGACTCCTCCACTATGATGCCTAATCTGTTTGC	A/T	4U	103.96
		TP43143	TGCAGTGGATGCTGCCTATAGCTGTGAGAGTGAAACTTTTAGGGGCATGAATGCAAAGGCCAGC	A/C	4U	103.96
TA1851ptg000315l	1157497	TP9692	TGCAGCACACGCCTGATACATTTCTGCATGGTAGGAGATTGCTGCCAAGAAGCATGTTTTATGT	A/T	4U	103.96
		TP39612	TGCAGTAGTATTAACTGAAGCCAAAGACGTTATTTTTTATTGTTGTGATGACAGGGGCAACGAG	A/T	4U	103.96
		TP29251	TGCAGGAGATAATATCATCCAAGAGAACATATTCCTCATGATTATGTACGTGGTGCAAACTCCA	A/C	4U	103.96
		TP7941	TGCAGATTTTTACAGAGCCAAATTTAACACATATCCCAAATGAGAACAGCCAGTTTTCTCCGCA	A/C	4U	103.96
TA1851ptg000193l	14985873	TP23129	TGCAGCTACGTTAGATACCCCGCAGGTTGATGATTTAGTTGGCATCCTGGTTGGCAGATGTAGT	A/G	4U	103.96
		TP37227	TGCAGGTGCCGCGTACATAGCGAATCCTGCTCCATTGCTCATGTGCTGGCCTGCTCGCGAGACG	C/G	4U	103.96
		TP28236	TGCAGGAAGCCCACCATGAGCGCCGTCCACGAGACCACGTTCCTCTCAGGCATTCCGTCGAACA	A/G	4U	103.96
		TP32858	TGCAGGCTCGACGCCGAGTACTCACGGCGGCGAGTACAATGACAAAAGGCAAAGCTGGCTTCTC	A/G	4U	103.96
		TP22559	TGCAGCGTGTGAGCTCGGAGATAAGAGAACGGGCACTGTTAGAGGATGATGAAGCTGAGATCTG	A/G	4U	103.96
		TP9809	TGCAGCACATCTGCGTGCTCAACATGAATGCTCCCATGCTCGAGACCGTAAAAATCAGGGGCTG	A/G	4U	103.96
		TP2067	TGCAGAATCAGAACAACCATCTAGAATGTTAGTGCACAAAGGGTAAAACACAACATCATGTCTA	A/G	4U	103.96
		TP37399	TGCAGGTGGAGCAGGGACCGATCTCGGTGAAGTCATGGACGACTGCGAGGGACTTCACGAGCTC	A/G	4U	103.96
		TP37666	TGCAGGTGTCACCATTGGACTAAGCAGTGGTGGAGGCATTCTATTTCTTGCCACATTTGTTGCT	A/C	4U	103.6
		TP44392	TGCAGTTCATGTGGATGGCGGGACGCCAACACATGTCGACACAATCCCATTAGTAGGAAGAAAT	A/G	4U	103.96
		TP42574	TGCAGTGCATGTGCACATAGAAACAAACTGATGATTTTTCTGATCCCAAGGATCGGCCGACCTG	A/G	4U	103.96
		TP74	TGCAGAAAAAGGAAAAAAGAAAGGCTTTTGACACTGCCTCCTGGGACGCACTGTTCTCTGTTCC	A/G	4U	99.91
		TP349	TGCAGAAACAATGGAGGCAGAGAGGATGGATTCCGTAAGAAAACAAGCAGTGTCACCACAAAAT	A/T	4U	101.73
		TP14644	TGCAGCCAGGCTAGCGATGAGAAGCGCGACGGCGGCCAGATCTGAGGACGACGAGACGCGACGC	A/C	4U	100.29
		TP37808	TGCAGGTGTTTGCCCATTTCACCATCTGCCCTCTGGCCATTTGCAAATGCGGCTTTCACAAACC	C/T	4U	100.29
		TP34733	TGCAGGGGATGAGCTAGTGGCCGAGCGTGCAGCGAAAGACCGTAGGAGACAACAAAAACGAAGG	C/T	4U	100.29
		TP13446	TGCAGCATGGGTCAGCCTTCAAGTGTTCCGCCGCTCCCACTAGCCATATCCAGACGGTGTCTCC	A/C	4U	99.21
		TP32662	TGCAGGCGTTAGCTTCCACACTAGAATGTCCTGACCAGCAGTAGTAATAATAGGAGTCTGAAGA	A/C	4U	99.57
		TP43497	TGCAGTGGTTGGCGTCAAGGGTCGTACAGCTCGAGCTTCCCCCTACTGCACACCTCGCCGCCAG	A/G	4U	97.7
		TP43187	TGCAGTGGCAGCCATTGGTCCTGCGGCAGCAGTGACATAACCCAGAACTGGAGCTTCTGGAAAG	A/G	4U	97.7
		TP26846	TGCAGCTTCCACAACGAGGAGGAACCCGTGGTAGCAAGTCTGATCGAGCTGCCCGACCCTATGC	C/T	4U	96.98
		TP4614	TGCAGAGCTCCTGGCTTGTGTTGCCCCTGAAGCCGCATAGGTCGGCGCCGACCATGGGGATGCC	G/T	4U	96.62
		TP42824	TGCAGTGCGTCGATGTGGGGTCGCAAACATCCACGACGATGCTTGGACGGCCACGGCGATGGCG	A/G	4U	96.62
		TP5796	TGCAGATAGGCTGCTTGTGCTTCGGTGCAGAACTTTGTTGACGGCTGCATTGGTGTGATGCACG	G/T	4U	96.98
		TP17148	TGCAGCCGCTGGATTCAGCTAGGCGCATTCTACCCGTTCGCCAGGGCCCACGCAGAGAAGACAA	A/T	4U	96.62
		TP33197	TGCAGGCTTCATGGTGCAAAACGTAACCGCTGGCTGATATCACCTGGAGGAGTCGCCGCTGCGG	C/T	4U	96.98
TA1851ptg000244l	4893189	TP12240	TGCAGCAGGCGCGACTCGTCGTCGACGTCGTCTTGAACATTTCCGCCCGTCGCTATGACGTGCC	C/T	4U	95.54
		TP16834	TGCAGCCGCCGCGCACGTCGACGAAGCCGCGGACCATGGTGTGCCGCGGGGACTGACGCGGCGG	A/C	4U	95.54
		TP30912	TGCAGGCAGCACCTGCTGCTGCTCGTTCGGCTTCAGGAACCTTTGCCTGGTGTGGGGCTGCTGC	C/T	4U	96.98
		TP43359	TGCAGTGGGCGAAGGCAGAGGGCTACAAGGGGGGAGCCTCGGCGGCGGCGCCGAAGCTGCGTAG	A/T	4U	96.98
		TP26633	TGCAGCTTAAAAGAACTGTCCCAAAAAATAGTCGCCAAATGATGTTTTACAAGGTGCATCTCAT	A/G	4U	96.98
		TP11540	TGCAGCAGCCCTGCTTGGTGTTGTAGACATGGTCGAACCTGCCGTCGCCATGCACCGTGTTGAG	A/G	4U	94.03
		TP10117	TGCAGCACCGCCAGCCCCGTCACCACCTTCAACTCCGAGAATGATGTTGTCTCCCTCACCGCCA	C/T	4U	93.67
TA1851ptg000111l	14178822	TP3897	TGCAGAGAAGTTGGCAAAAGATAGGACGTAAAATAACAGAGCACATACCCCATAATGAACTCTC	G/T	4U	91.28
		TP37106	TGCAGGTGATGTTCGAGGATGGCGCCGACGATGGCTTGTGTGGTGTGGATCACGGTGAGCACTG	G/T	4U	91.28
		TP43896	TGCAGTGTTTTTCTGTACTGGTGCTTGTCCTGGTCATTTACCCTCAAGCTTTGTTCACGGCCTT	A/G	4U	91.28
		TP13798	TGCAGCCAACGTGCACTTAGTAAAAGCCAAAGTTCCTGATTTACTTGTCGTGTTCAAGTAGCAA	A/G	4U	91.28
		TP543	TGCAGAAAGATGCTCGGTCGACAAACCTCACATGCTTGCACGAGGTCATGGATCGATGCGTGAT	C/T	4U	91.28
		TP20705	TGCAGCGGACCATAGACAAACAACGACGGAATCAACCATCGGATGTAGCTCCCTGCTTCCATGG	C/T	4U	91.28
		TP25784	TGCAGCTGCTCAGTCTCAGTCGCGTGTTCGAACCCCGCAGCGCTCGTTCTCACCCAAACTCGCT	C/T	4U	91.28
		TP38916	TGCAGTACATGGCTGACTCTTGCTTGCCCGTCAACACTTGGTCGATTCTGCACCATGCTAGCCC	A/C	4U	91.28
		TP14315	TGCAGCCACGTGCCATCAATCCATCTTCAGAGCTGTACTGTTGCATGAACCATGTCAGGTCTCT	A/G	4U	91.28
TA1851ptg000329l	4106020	TP12643	TGCAGCAGTGAATGCTGACCGCTTTAACTAATATGGTATACGGTCCACAAGTTACCGTTGAGCT	A/G	4U	91.28
		TP361	TGCAGAAACACCCTATGCAGACGGTGAGGACGCCGAGGAGTCCTCACGGCTTGCCAGCACACAA	C/T	4U	91.28
		TP17040	TGCAGCCGCGGTTGGATGGACGATGCCTTCAAGTGGGTGATCCAGAACGGTGGGATAACCACGG	A/C	4U	91.28
		TP23862	TGCAGCTCATCTAACCTGTCGTCCTATTGCAATCCCTTTCCGTTTTGTTTGTATCAGTCGATTT	A/C	4U	91.28
TA1851ptg000364l	10371710	TP1628	TGCAGAAGCCCCTCCATATCCTTCTCCGCGTTGAAGATCTGGGACACAGACACTTGCGCTTGGC	C/T	4U	91.28
		TP20196	TGCAGCGCGCCACCTCCGCCAGCGTGCCGCCTATAAGCGCGCACCGCTTGCTGCCGCCGCCGTC	A/G	4U	91.28
		TP43451	TGCAGTGGTGAAGAATAAATTATAATAGAAGAAAAATCAATGTGCCCTTTCCATCGATTCACAT	A/C	4U	91.28
		TP23564	TGCAGCTATTCATGTATAGCAGTAGCGTGGGACAACAGGAGCTACTGCTATACGTTAGCTTTAG	C/G	4U	91.28
		TP15908	TGCAGCCCCTTTTTCTTGTAAGCTAAATCAGGGGACATGGCCCTAAGAGCATGTCTAGCCGATC	A/T	4U	91.28
		TP5263	TGCAGAGTCCATTATTAGTTTCAGAACTCAACAAAAAAAAAAAGCTTCAGAACTGCCTCTAATT	A/C	4U	91.28
		TP16777	TGCAGCCGCCCGCCATCCCGCTCCCCTACTGCTCCCGCTAGCTGCTCCTGCTTCGAGCTGCTGC	C/G	4U	91.28
		TP7644	TGCAGATTCTTTATCACAGCCACAGCGCAACCAGCTGCTCACACACACGCACGCACAGAGCGAG	A/C	4U	90.74
		TP7633	TGCAGATTCTGGCTTATTCGGGTTGCAGGTACGTACGCGGACCCGTTAAAGCTGAGCAACCGCT	A/G	4U	90.38
		TP5344	TGCAGAGTGCATGCACGCGTGCGAGCAAACAGAGAAAGGAGGGGCAAAGTTGGAAGAAACAACC	C/T	4U	90.38
		TP38661	TGCAGTAAGAAACTTAAGTGTCAGCTGATAGTCCTTGAGAGATTTTCCAACCGATAATTTGCTG	A/G	4U	91.28
		TP43812	TGCAGTGTTCGACGTAGCTGAGGAAAGGTAGAGAGCGGCTACTGTAGAAGAGATGGAGGAAGCA	C/T	4U	90.38
		TP14935	TGCAGCCATGGACACACAACTTCATGGCAAGTTCGTGTACAAGCCACTCTATTCGCCACGCGAC	A/G	4U	90.74
		TP6482	TGCAGATCGGGCTTATCAAACATAACTCTGGTGAGGCGGAGCGTCCGCAAGCGCGGGCAGCAGG	A/G	4U	90.38

## Sheet: Supplementary Table 6
Supplementary Table 6a. High-confidence genes in the Chinese Spring 5.58 Mb segment that had been lost from Lr9-containing wheat lines.
Gene	Chromosome	Start	End	Putative function
TraesCS6B03G1284400	Chr6B	725623051	725628904	Similar to KIN10B: Kinesin-like protein KIN-10B (Oryza sativa subsp. japonica);
TraesCS6B03G1284500	Chr6B	725633957	725637669	Similar to ap5b1: AP-5 complex subunit beta-1 (Xenopus tropicalis);
TraesCS6B03G1284700	Chr6B	725640880	725641719	Protein of unknown function;
TraesCS6B03G1284800	Chr6B	725642311	725642958	Protein of unknown function;
TraesCS6B03G1285300	Chr6B	725675171	725687816	Similar to FEI2: LRR receptor-like serine/threonine-protein kinase FEI 2 (Arabidopsis thaliana);
TraesCS6B03G1285700	Chr6B	725724108	725728955	Similar to CRK40: Cysteine-rich receptor-like protein kinase 40 (Arabidopsis thaliana);
TraesCS6B03G1285800	Chr6B	725738169	725745567	Similar to RGA5: Disease resistance protein RGA5 (Oryza sativa subsp. japonica);
TraesCS6B03G1286500	Chr6B	725802374	725803697	Similar to BPM2: BTB/POZ and MATH domain-containing protein 2 (Arabidopsis thaliana);
TraesCS6B03G1286800	Chr6B	725823635	725854014	Similar to At2g42960: Probable receptor-like protein kinase At2g42960 (Arabidopsis thaliana);
TraesCS6B03G1287100	Chr6B	725876207	725878018	Protein of unknown function;
TraesCS6B03G1287600	Chr6B	725924436	725927290	Similar to KCS20: Probable 3-ketoacyl-CoA synthase 20 (Oryza sativa subsp. japonica);
TraesCS6B03G1288000	Chr6B	726073028	726073558	Similar to Os12g0628600: Thaumatin-like protein (Oryza sativa subsp. japonica);
TraesCS6B03G1288700	Chr6B	726182677	726183270	Protein of unknown function;
TraesCS6B03G1289300	Chr6B	726264614	726265168	Protein of unknown function;
TraesCS6B03G1289800	Chr6B	726324840	726328576	Protein of unknown function;
TraesCS6B03G1289900	Chr6B	726324843	726326468	Protein of unknown function;
TraesCS6B03G1290200	Chr6B	726358135	726358761	Protein of unknown function;
TraesCS6B03G1290400	Chr6B	726372041	726372613	Protein of unknown function;
TraesCS6B03G1290500	Chr6B	726373545	726374276	Protein of unknown function;
TraesCS6B03G1290600	Chr6B	726376579	726382225	Similar to OOP: Organellar oligopeptidase A%2C chloroplastic/mitochondrial (Arabidopsis thaliana);
TraesCS6B03G1290700	Chr6B	726387585	726395774	Protein of unknown function;
TraesCS6B03G1291000	Chr6B	726425976	726428317	Similar to At2g23790: Calcium uniporter protein 2%2C mitochondrial (Arabidopsis thaliana);
TraesCS6B03G1291100	Chr6B	726463477	726468444	Similar to EIF4A3A: Eukaryotic initiation factor 4A-III homolog A (Oryza sativa subsp. japonica);
TraesCS6B03G1291600	Chr6B	726650724	726651776	Protein of unknown function;
TraesCS6B03G1291900	Chr6B	726686081	726687165	Protein of unknown function;
TraesCS6B03G1292000	Chr6B	726690568	726691864	Protein of unknown function;
TraesCS6B03G1292600	Chr6B	726978809	726980817	Similar to ARI5: Probable E3 ubiquitin-protein ligase ARI5 (Arabidopsis thaliana);
TraesCS6B03G1292800	Chr6B	726997604	726998233	Protein of unknown function;
TraesCS6B03G1292900	Chr6B	727016947	727022570	Similar to At1g60630: Inactive leucine-rich repeat receptor-like serine/threonine-protein kinase At1g60630 (Arabidopsis thaliana);
TraesCS6B03G1293900	Chr6B	727135117	727137592	Protein of unknown function;
TraesCS6B03G1294000	Chr6B	727145616	727148082	Protein of unknown function;
TraesCS6B03G1294100	Chr6B	727149556	727152308	Protein of unknown function;
TraesCS6B03G1294200	Chr6B	727154837	727170543	Protein of unknown function;
TraesCS6B03G1294400	Chr6B	727201414	727205191	Similar to Os02g0831100: Zinc finger CCCH domain-containing protein 19 (Oryza sativa subsp. japonica);
TraesCS6B03G1294500	Chr6B	727391398	727395689	Protein of unknown function;
TraesCS6B03G1294600	Chr6B	727461060	727462978	Similar to CERK1: Chitin elicitor receptor kinase 1 (Oryza sativa subsp. japonica);
TraesCS6B03G1294900	Chr6B	727479208	727480815	Protein of unknown function;
TraesCS6B03G1295000	Chr6B	727486678	727490778	Protein of unknown function;
TraesCS6B03G1295100	Chr6B	727493068	727494945	Similar to CERK1: Chitin elicitor receptor kinase 1 (Oryza sativa subsp. japonica);
TraesCS6B03G1295800	Chr6B	727601212	727604341	Protein of unknown function;
TraesCS6B03G1296200	Chr6B	728265247	728265476	Protein of unknown function;
TraesCS6B03G1296300	Chr6B	728268965	728269195	Protein of unknown function;
TraesCS6B03G1296700	Chr6B	728324931	728327093	Protein of unknown function;
TraesCS6B03G1296800	Chr6B	728332122	728335610	Similar to ACD6: Protein ACCELERATED CELL DEATH 6 (Arabidopsis thaliana);
TraesCS6B03G1296900	Chr6B	728338857	728343052	Similar to SUS7: Sucrose synthase 7 (Oryza sativa subsp. japonica);
TraesCS6B03G1297000	Chr6B	728343161	728349641	Similar to AGO1C: Protein argonaute 1C (Oryza sativa subsp. japonica);
TraesCS6B03G1297600	Chr6B	728604017	728613155	Similar to PIK-2: Disease resistance protein Pik-2 (Oryza sativa subsp. japonica);
TraesCS6B03G1297900	Chr6B	728688574	728690740	Similar to PILS7: Protein PIN-LIKES 7 (Arabidopsis thaliana);
TraesCS6B03G1298000	Chr6B	728690737	728694025	Similar to HSK: Homoserine kinase (Arabidopsis thaliana);
TraesCS6B03G1298500	Chr6B	728790951	728793562	Similar to CPK13: Calcium-dependent protein kinase 13 (Oryza sativa subsp. japonica);
TraesCS6B03G1298800	Chr6B	728852232	728858399	Similar to SHH2: Protein SAWADEE HOMEODOMAIN HOMOLOG 2 (Arabidopsis thaliana);
TraesCS6B03G1299200	Chr6B	729118858	729123596	Similar to SHH2: Protein SAWADEE HOMEODOMAIN HOMOLOG 2 (Arabidopsis thaliana);
TraesCS6B03G1299300	Chr6B	729126568	729132375	Similar to SHH2: Protein SAWADEE HOMEODOMAIN HOMOLOG 2 (Arabidopsis thaliana);
TraesCS6B03G1299400	Chr6B	729249387	729251928	Similar to MSSP2: Monosaccharide-sensing protein 2 (Arabidopsis thaliana);
TraesCS6B03G1299700	Chr6B	729308012	729308899	Similar to ATL44: Probable E3 ubiquitin-protein ligase ATL44 (Arabidopsis thaliana);
TraesCS6B03G1300000	Chr6B	729590090	729592134	Similar to RGA5: Disease resistance protein RGA5 (Oryza sativa subsp. japonica);
TraesCS6B03G1300100	Chr6B	729596011	729601354	Similar to RGA5: Disease resistance protein RGA5 (Oryza sativa subsp. japonica);
TraesCS6B03G1300200	Chr6B	729676138	729680022	Similar to RGA4: Disease resistance protein RGA4 (Oryza sativa subsp. japonica);
TraesCS6B03G1300600	Chr6B	729756470	729757648	Protein of unknown function;
TraesCS6B03G1301100	Chr6B	729830721	729843873	Similar to CALS3: Callose synthase 3 (Arabidopsis thaliana);
TraesCS6B03G1301200	Chr6B	729860036	729861491	Similar to OEP21: Outer envelope pore protein 21%2C chloroplastic (Oryza sativa subsp. indica);
TraesCS6B03G1301400	Chr6B	729872121	729873167	Similar to PIK6-NP: Disease resistance protein PIK6-NP (Oryza sativa subsp. japonica);
TraesCS6B03G1301600	Chr6B	729875174	729879199	Similar to CALS3: Callose synthase 3 (Arabidopsis thaliana);
TraesCS6B03G1301800	Chr6B	729883828	729887838	Similar to CALS3: Callose synthase 3 (Arabidopsis thaliana);
TraesCS6B03G1302000	Chr6B	729897976	729899390	Similar to BPM3: BTB/POZ and MATH domain-containing protein 3 (Arabidopsis thaliana);
TraesCS6B03G1302200	Chr6B	729920917	729927297	Similar to PIK-2: Disease resistance protein Pik-2 (Oryza sativa subsp. japonica);
TraesCS6B03G1302300	Chr6B	729929077	729932077	Similar to MTPC2: Metal tolerance protein C2 (Arabidopsis thaliana);
TraesCS6B03G1302400	Chr6B	729934815	729937069	Protein of unknown function;
TraesCS6B03G1302600	Chr6B	730196822	730199314	Similar to BPM3: BTB/POZ and MATH domain-containing protein 3 (Arabidopsis thaliana);
TraesCS6B03G1302700	Chr6B	730218439	730220211	Similar to BPM2: BTB/POZ and MATH domain-containing protein 2 (Arabidopsis thaliana);
TraesCS6B03G1302800	Chr6B	730219506	730219703	Protein of unknown function;
TraesCS6B03G1302900	Chr6B	730222446	730223597	Similar to BPM5: BTB/POZ and MATH domain-containing protein 5 (Arabidopsis thaliana);
TraesCS6B03G1303300	Chr6B	730278293	730285184	Similar to XAT3: Alpha-1%2C3-arabinosyltransferase XAT3 (Oryza sativa subsp. japonica);
TraesCS6B03G1303400	Chr6B	730293346	730301387	Similar to XAT3: Alpha-1%2C3-arabinosyltransferase XAT3 (Oryza sativa subsp. japonica);
TraesCS6B03G1303500	Chr6B	730309780	730313899	Similar to XAT3: Alpha-1%2C3-arabinosyltransferase XAT3 (Oryza sativa subsp. japonica);
TraesCS6B03G1303700	Chr6B	730326986	730327729	Similar to DMP3: Protein DMP3 (Arabidopsis thaliana);
TraesCS6B03G1303800	Chr6B	730341092	730347152	Similar to PUB24: U-box domain-containing protein 24 (Oryza sativa subsp. japonica);
TraesCS6B03G1304000	Chr6B	730347904	730352600	Similar to GNTI: Alpha-1%2C3-mannosyl-glycoprotein 2-beta-N-acetylglucosaminyltransferase (Arabidopsis thaliana);
TraesCS6B03G1304100	Chr6B	730354102	730359849	Similar to At5g63020: Probable disease resistance protein At5g63020 (Arabidopsis thaliana);
TraesCS6B03G1304200	Chr6B	730440318	730441484	Similar to PBL7: Probable serine/threonine-protein kinase PBL7 (Arabidopsis thaliana);
TraesCS6B03G1304400	Chr6B	730443121	730445191	Similar to BPM2: BTB/POZ and MATH domain-containing protein 2 (Arabidopsis thaliana);
TraesCS6B03G1304500	Chr6B	730560362	730560922	Similar to BPM2: BTB/POZ and MATH domain-containing protein 2 (Arabidopsis thaliana);
TraesCS6B03G1304700	Chr6B	730601119	730608820	Similar to VIP2: Probable NOT transcription complex subunit VIP2 (Fragment) (Nicotiana benthamiana);
TraesCS6B03G1305400	Chr6B	730715299	730717022	Similar to At1g34300: G-type lectin S-receptor-like serine/threonine-protein kinase At1g34300 (Arabidopsis thaliana);
TraesCS6B03G1305500	Chr6B	730742513	730747853	Similar to DTX45: Protein DETOXIFICATION 45%2C chloroplastic (Arabidopsis thaliana);
TraesCS6B03G1305700	Chr6B	730890135	730893987	Protein of unknown function;
TraesCS6B03G1306000	Chr6B	731064443	731066643	Similar to GC1: Epimerase family protein SDR39U1 homolog%2C chloroplastic (Arabidopsis thaliana);
Supplementary Table 6b. Gene annotation on the 28.4 Mb Ae. umbellulata introgression segment in ThatcherLr9. High-confidence genes from Chinese Spring were projected onto the ThatcherLr9 contigs.
ThatcherLr9 contig	Projected from	Start	End	Putative function
ptg000147l	TraesCS1B03G1014500	12705	15046	Protein of unknown function
ptg000147l	TraesCS1D03G0845200	189915	191208	Protein of unknown function
ptg000147l	TraesCS1B03G1013800	376723	377070	Similar to RALFL33: Protein RALF-like 33 (Arabidopsis thaliana)
ptg000147l	TraesCS1B03G1013300	383293	384615	Protein of unknown function
ptg000147l	TraesCS1D03G0843300	519139	520734	Similar to CYP94B3: Cytochrome P450 94B3 (Arabidopsis thaliana)
ptg000147l	TraesCS1B03G1012800	527840	529261	Protein of unknown function
ptg000147l	TraesCS1D03G0843000	550915	552419	Protein of unknown function
ptg000147l	TraesCS1B03G1010800	607038	609689	Similar to PCMP-H83: Pentatricopeptide repeat-containing protein At3g63370%2C chloroplastic (Arabidopsis thaliana)
ptg000147l	TraesCS1D03G0842200	614066	618004	Similar to XAT2: Alpha-1%2C3-arabinosyltransferase XAT2 (Oryza sativa subsp. japonica)
ptg000147l	TraesCS1A03G0863800	666145	672641	Similar to MLN51: Protein MLN51 homolog (Arabidopsis thaliana)
ptg000147l	TraesCS2B03G1135400	992525	993237	Similar to MAIL3: Serine/threonine-protein phosphatase 7 long form homolog (Arabidopsis thaliana)
ptg000147l	TraesCS1D03G0840700	1099696	1100010	Similar to SUMO1: Small ubiquitin-related modifier 1 (Oryza sativa subsp. japonica)
ptg000147l	TraesCS1B03G1007500	1101555	1101875	Protein of unknown function
ptg000147l	TraesCS1D03G0840000	1133501	1133821	Similar to SUMO1: Small ubiquitin-related modifier 1 (Oryza sativa subsp. japonica)
ptg000147l	TraesCS6B03G0501000	1137423	1137690	Protein of unknown function
ptg000147l	TraesCS7D03G1248400	1142634	1143224	Protein of unknown function
ptg000147l	TraesCS5A03G0563800	1150703	1151036	Protein of unknown function
ptg000147l	TraesCS1D03G0839600	1182667	1185045	Similar to EMB1796: Pentatricopeptide repeat-containing protein At3g49240%2C mitochondrial (Arabidopsis thaliana)
ptg000147l	TraesCS1B03G1006400	1182731	1188388	Similar to CLPX1: CLP protease regulatory subunit CLPX1%2C mitochondrial (Arabidopsis thaliana)
ptg000147l	TraesCS1D03G0839400	1188959	1191170	Protein of unknown function
ptg000147l	TraesCS1A03G0865800	1386107	1387743	Similar to NADH dehydrogenase [ubiquinone] iron-sulfur protein 7%2C mitochondrial (Brassica oleracea)
ptg000147l	TraesCS1B03G1005400	1409619	1409981	Similar to RALF23: Rapid alkalinization factor 23 (Arabidopsis thaliana)
ptg000147l	TraesCS1D03G0838800	1413443	1418050	Similar to GDPDL7: Glycerophosphodiester phosphodiesterase GDPDL7 (Arabidopsis thaliana)
ptg000262l	TraesCS7B03G0469200	84941	86459	Protein of unknown function
ptg000262l	TraesCS2D03G1243400	92949	95185	Similar to FATB1: Palmitoyl-acyl carrier protein thioesterase%2C chloroplastic (Gossypium hirsutum)
ptg000262l	TraesCS2A03G0622900	112158	112558	Protein of unknown function
ptg000262l	TraesCS2A03G1281500	152334	154585	Similar to GLU6: Endoglucanase 13 (Oryza sativa subsp. indica)
ptg000262l	TraesCS2D03G1242600	160803	180352	Similar to Sacs: Sacsin (Mus musculus)
ptg000262l	TraesCS6A03G0309900	275146	276629	Protein of unknown function
ptg000262l	TraesCS3A03G0423700	355861	357798	Protein of unknown function
ptg000262l	TraesCS3D03G1113100	360295	361427	Protein of unknown function
ptg000262l	TraesCS4A03G0330600	404074	404286	Protein of unknown function
ptg000262l	TraesCS3B03G0311300	489444	490145	Protein of unknown function
ptg000262l	TraesCS1A03G0715200	503207	503499	Protein of unknown function
ptg000262l	TraesCS3B03G1369200	513062	514805	Protein of unknown function
ptg000262l	TraesCS2B03G1470000	515588	517845	Similar to CCL4: 2-methylpropanoate--CoA ligase CCL4 (Humulus lupulus)
ptg000262l	TraesCS2A03G1280800	525054	526697	Similar to CASP-like protein 5A3 (Zea mays)
ptg000262l	TraesCS2A03G1280700	529674	531493	Similar to CCL4: 2-methylpropanoate--CoA ligase CCL4 (Humulus lupulus)
ptg000262l	TraesCS6A03G1047700	558944	559388	Protein of unknown function
ptg000262l	TraesCSU03G0330600	717265	719451	Protein of unknown function
ptg000262l	TraesCS2A03G1280800	939273	941145	Similar to CASP-like protein 5A3 (Zea mays)
ptg000262l	TraesCS2D03G1238300	955378	957412	Similar to CCL4: 2-methylpropanoate--CoA ligase CCL4 (Humulus lupulus)
ptg000262l	TraesCS7A03G0036500	1052943	1053206	Protein of unknown function
ptg000262l	TraesCS3B03G0311300	1055681	1056382	Protein of unknown function
ptg000262l	TraesCS5A03G1177700	1156308	1156962	Similar to MT-CYB: Cytochrome b (Zea mays)
ptg000262l	TraesCS3B03G1282500	1167262	1168347	Similar to RPS4: Ribosomal protein S4%2C mitochondrial (Arabidopsis thaliana)
ptg000262l	TraesCS1D03G0393900	1178127	1178402	Similar to ND1: NADH-ubiquinone oxidoreductase chain 1 (Citrullus lanatus)
ptg000262l	TraesCS1D03G0393700	1179215	1179565	Similar to RPS13: Ribosomal protein S13%2C mitochondrial (Triticum aestivum)
ptg000262l	TraesCS6A03G0257200	1179731	1180411	Similar to ATP6: ATP synthase subunit a (Zea mays)
ptg000262l	TraesCS2A03G1279100	1324383	1326446	Protein of unknown function
ptg000262l	TraesCS4D03G0366600	1441189	1441747	Similar to Os03g0212300: B3 domain-containing protein Os03g0212300 (Oryza sativa subsp. japonica)
ptg000262l	TraesCS5A03G0773500	1447362	1448591	Protein of unknown function
ptg000262l	TraesCS2D03G1236500	1554098	1558067	Similar to PAT11: Protein S-acyltransferase 11 (Arabidopsis thaliana)
ptg000262l	TraesCS2B03G1463800	1574717	1579562	Similar to YSL10: Probable metal-nicotianamine transporter YSL10 (Oryza sativa subsp. japonica)
ptg000262l	TraesCS2B03G1463400	1645730	1646515	Protein of unknown function
ptg000262l	TraesCS5A03G0804300	1681350	1683117	Protein of unknown function
ptg000262l	TraesCS2A03G1277700	1741766	1742995	Protein of unknown function
ptg000262l	TraesCS4A03G0049300	1746510	1747041	Protein of unknown function
ptg000262l	TraesCS2A03G1277600	1761618	1762576	Protein of unknown function
ptg000262l	TraesCS2B03G1462900	1836175	1837339	Protein of unknown function
ptg000262l	TraesCS2A03G1277200	1841727	1845810	Protein of unknown function
ptg000262l	TraesCS2D03G1233900	1853734	1854108	Protein of unknown function
ptg000262l	TraesCS2A03G1276800	1873529	1875685	Similar to EIF4A3B: Eukaryotic initiation factor 4A-III homolog B (Oryza sativa subsp. japonica)
ptg000262l	TraesCS1D03G0763100	1893178	1893860	Protein of unknown function
ptg000262l	TraesCS2A03G1276100	1920350	1922392	Protein of unknown function
ptg000262l	TraesCS2A03G1276000	1927745	1930055	Protein of unknown function
ptg000262l	TraesCS2D03G1230600	1937499	1938602	Protein of unknown function
ptg000262l	TraesCS2D03G1230500	1940381	1944693	Similar to At4g01990: Pentatricopeptide repeat-containing protein At4g01990%2C mitochondrial (Arabidopsis thaliana)
ptg000262l	TraesCS2B03G1458700	1946617	1949533	Protein of unknown function
ptg000262l	TraesCS2A03G1274900	1959510	1966757	Similar to VPS41: Vacuolar protein sorting-associated protein 41 homolog (Solanum lycopersicum)
ptg000262l	TraesCS2B03G1458000	1969340	1971405	Protein of unknown function
ptg000262l	TraesCS2A03G1274200	1991792	1993090	Similar to At1g53790: F-box protein At1g53790 (Arabidopsis thaliana)
ptg000262l	TraesCS2D03G1229600	2091102	2092947	Protein of unknown function
ptg000262l	TraesCS2D03G1229400	2108773	2109138	Protein of unknown function
ptg000262l	TraesCS2B03G1456000	2114149	2116491	Similar to PCMP-H8: Pentatricopeptide repeat-containing protein At1g18485 (Arabidopsis thaliana)
ptg000262l	TraesCS2D03G1229100	2118407	2119271	Similar to At2g25060: Early nodulin-like protein 1 (Arabidopsis thaliana)
ptg000262l	TraesCS2D03G1229000	2125248	2130074	Similar to UNG: Uracil-DNA glycosylase%2C mitochondrial (Arabidopsis thaliana)
ptg000262l	TraesCS2D03G1228700	2247620	2248800	Similar to RR6: Two-component response regulator ORR6 (Oryza sativa subsp. indica)
ptg000262l	TraesCS1A03G0340200	2365813	2367057	Similar to HRD1: ERAD-associated E3 ubiquitin-protein ligase HRD1 (Oryza sativa subsp. japonica)
ptg000262l	TraesCS2B03G1453900	2369508	2370002	Similar to PR4A: Wheatwin-1 (Triticum aestivum)
ptg000262l	TraesCS5A03G0067500	2435209	2436687	Similar to At3g51250: Senescence/dehydration-associated protein At3g51250 (Arabidopsis thaliana)
ptg000262l	TraesCS4B03G0735400	2449882	2451035	Similar to At3g49980: Putative F-box protein At3g49980 (Arabidopsis thaliana)
ptg000262l	TraesCS1D03G0387100	2464037	2464962	Protein of unknown function
ptg000262l	TraesCS2B03G1452800	2538263	2544616	Protein of unknown function
ptg000262l	TraesCS2B03G1452500	2617947	2620175	Similar to PCMP-E85: Pentatricopeptide repeat-containing protein At3g50420 (Arabidopsis thaliana)
ptg000262l	TraesCS2A03G1271700	2624532	2627370	Protein of unknown function
ptg000262l	TraesCS2B03G1451400	2640290	2642092	Similar to SEN102: Thiol protease SEN102 (Hemerocallis sp.)
ptg000262l	TraesCS2D03G1226700	2665924	2671648	Similar to PSKR2: Phytosulfokine receptor 2 (Arabidopsis thaliana)
ptg000262l	TraesCS2B03G1451400	2672028	2673832	Similar to SEN102: Thiol protease SEN102 (Hemerocallis sp.)
ptg000262l	TraesCS1D03G0855400	2728385	2728959	Protein of unknown function
ptg000262l	TraesCS2D03G1224700	2828760	2831897	Similar to PSKR1: Phytosulfokine receptor 1 (Arabidopsis thaliana)
ptg000262l	TraesCS5B03G0851700	2863548	2864844	Protein of unknown function
ptg000262l	TraesCS2B03G1449700	2870160	2870591	Protein of unknown function
ptg000262l	TraesCS3A03G1009000	2887745	2888107	Protein of unknown function
ptg000262l	TraesCS5A03G0773500	2889210	2890440	Protein of unknown function
ptg000262l	TraesCS2A03G0966400	2894863	2895751	Similar to Os03g0212300: B3 domain-containing protein Os03g0212300 (Oryza sativa subsp. japonica)
ptg000262l	TraesCS2A03G1269300	2968803	2969561	Similar to Os06g0675700: Probable alpha-glucosidase Os06g0675700 (Oryza sativa subsp. japonica)
ptg000262l	TraesCS2A03G1268800	3069026	3071997	Similar to Os06g0675700: Probable alpha-glucosidase Os06g0675700 (Oryza sativa subsp. japonica)
ptg000262l	TraesCS2A03G1268400	3092020	3095165	Similar to Os06g0675700: Probable alpha-glucosidase Os06g0675700 (Oryza sativa subsp. japonica)
ptg000262l	TraesCS2D03G1222900	3145606	3148626	Similar to Os06g0675700: Probable alpha-glucosidase Os06g0675700 (Oryza sativa subsp. japonica)
ptg000262l	TraesCS2D03G1222600	3202961	3206472	Similar to Os06g0675700: Probable alpha-glucosidase Os06g0675700 (Oryza sativa subsp. japonica)
ptg000262l	TraesCS2D03G1222500	3215304	3219002	Similar to At5g19830: Peptidyl-tRNA hydrolase%2C mitochondrial (Arabidopsis thaliana)
ptg000262l	TraesCS2D03G1222400	3219070	3220672	Protein of unknown function
ptg000262l	TraesCS2D03G1221300	3347923	3353222	Similar to PUX7: Plant UBX domain-containing protein 7 (Arabidopsis thaliana)
ptg000262l	TraesCS2A03G1266100	3398407	3400611	Protein of unknown function
ptg000262l	TraesCS2D03G1220700	3579849	3580232	Protein of unknown function
ptg000304l	TraesCS2D03G1283900	3167	12230	Similar to KEA2: K(+) efflux antiporter 2%2C chloroplastic (Arabidopsis thaliana)
ptg000304l	TraesCS2B03G1521500	169594	172207	Similar to PIK-2: Disease resistance protein Pik-2 (Oryza sativa subsp. japonica)
ptg000304l	TraesCS2A03G1320500	477419	479860	Similar to sym-1: Protein sym-1 (Neurospora crassa (strain ATCC 24698 / 74-OR23-1A / CBS 708.71 / DSM 1257 / FGSC 987))
ptg000304l	TraesCS2A03G1116600	485747	486346	Similar to ERF084: Ethylene-responsive transcription factor ERF084 (Arabidopsis thaliana)
ptg000304l	TraesCS3D03G0715600	504074	504997	Protein of unknown function
ptg000304l	TraesCS2D03G1288800	518947	519801	Protein of unknown function
ptg000304l	TraesCS2D03G1288600	542403	543308	Protein of unknown function
ptg000304l	TraesCS1A03G0706200	585974	586926	Protein of unknown function
ptg000304l	TraesCS2D03G1289700	617715	618294	Protein of unknown function
ptg000304l	TraesCS2A03G1323200	634876	635777	Similar to PARC: Probable glutathione S-transferase parC (Nicotiana tabacum)
ptg000304l	TraesCS2B03G1525800	639765	642483	Similar to GST3: Glutathione S-transferase 3 (Glycine max)
ptg000304l	TraesCS2D03G1290200	669836	670858	Similar to GSTU19: Glutathione S-transferase U19 (Arabidopsis thaliana)
ptg000304l	TraesCS2A03G1324000	678589	679350	Similar to GSTU20: Glutathione S-transferase U20 (Arabidopsis thaliana)
ptg000304l	TraesCS2D03G1290500	704894	706688	Similar to CYP94A1: Cytochrome P450 94A1 (Vicia sativa)
ptg000304l	TraesCS2D03G1290900	757890	760004	Similar to PCMP-H86: Putative pentatricopeptide repeat-containing protein At3g15130 (Arabidopsis thaliana)
ptg000304l	TraesCS5B03G0441000	1047892	1049329	Protein of unknown function
ptg000304l	TraesCS5B03G0337700	1051607	1053094	Protein of unknown function
ptg000304l	TraesCS6B03G0096400	1060041	1061276	Protein of unknown function
ptg000304l	TraesCS6B03G0096400	1089452	1090686	Protein of unknown function
ptg000304l	TraesCS2B03G1527600	1259531	1265354	Similar to STY17: Serine/threonine-protein kinase STY17 (Arabidopsis thaliana)
ptg000304l	TraesCS2D03G1292800	1303919	1305258	Similar to SKIP15: SKP1-interacting partner 15 (Arabidopsis thaliana)
ptg000304l	TraesCS2B03G1528000	1315844	1317117	Similar to Os04g0686800: Vacuolar iron transporter homolog 5 (Oryza sativa subsp. japonica)
ptg000304l	TraesCS2B03G1528100	1345416	1347025	Protein of unknown function
ptg000304l	TraesCS2B03G1528100	1373686	1375295	Protein of unknown function
ptg000304l	TraesCS2A03G1326300	1487219	1489139	Protein of unknown function
ptg000304l	TraesCS1B03G0337000	1521087	1522350	Protein of unknown function
ptg000304l	TraesCS2B03G0376700	1521390	1522295	Protein of unknown function
ptg000304l	TraesCS2A03G1326400	1523415	1525510	Protein of unknown function
ptg000304l	TraesCS2D03G1292400	1563192	1563443	Protein of unknown function
ptg000304l	TraesCS5A03G0377600	1569248	1571837	Similar to MAIL3: Serine/threonine-protein phosphatase 7 long form homolog (Arabidopsis thaliana)
ptg000304l	TraesCS2D03G1296200	2006021	2009511	Protein of unknown function
ptg000304l	TraesCS2D03G1296800	2064348	2064734	Similar to Os03g0429000: Cysteine proteinase inhibitor 8 (Oryza sativa subsp. japonica)
ptg000304l	TraesCS2A03G1328700	2075721	2076292	Similar to Os03g0429000: Cysteine proteinase inhibitor 8 (Oryza sativa subsp. japonica)
ptg000304l	TraesCS2A03G1328900	2103914	2104393	Similar to CYS4: Cysteine proteinase inhibitor 4 (Arabidopsis thaliana)
ptg000304l	TraesCS2D03G1297200	2112178	2112414	Protein of unknown function
ptg000304l	TraesCS2D03G1298100	2170761	2172153	Similar to Os02g0567100: Thioredoxin-like 4%2C chloroplastic (Oryza sativa subsp. japonica)
ptg000304l	TraesCS2A03G1330600	2176205	2179268	Protein of unknown function
ptg000304l	TraesCS1A03G0902000	2209054	2210898	Similar to DIS1: E3 ubiquitin-protein ligase DIS1 (Oryza sativa subsp. japonica)
ptg000304l	TraesCS2B03G1534200	2246651	2248678	Similar to ABCG5: ABC transporter G family member 5 (Arabidopsis thaliana)
ptg000304l	TraesCS2A03G1355600	2273585	2275426	Similar to FUT1: Galactoside 2-alpha-L-fucosyltransferase (Arabidopsis thaliana)
ptg000304l	TraesCS2A03G1333000	2337330	2337970	Similar to ASK4: SKP1-like protein 4 (Arabidopsis thaliana)
ptg000304l	TraesCS2B03G1537900	2383038	2384360	Similar to ROH1: Protein ROH1 (Arabidopsis thaliana)
ptg000304l	TraesCS2A03G1334500	2485672	2487251	Similar to PER12: Peroxidase 12 (Arabidopsis thaliana)
ptg000304l	TraesCS2D03G1303100	2517661	2519543	Similar to SDH3-2: Succinate dehydrogenase subunit 3-2%2C mitochondrial (Oryza sativa subsp. japonica)
ptg000304l	TraesCS2D03G1303200	2541031	2542242	Protein of unknown function
ptg000304l	TraesCS2D03G1303400	2549991	2551743	Similar to Sb03g046810: Cationic peroxidase SPC4 (Sorghum bicolor)
ptg000304l	TraesCS2D03G1305100	2714940	2715572	Similar to NPF5.1: Protein NRT1/ PTR FAMILY 5.1 (Arabidopsis thaliana)
ptg000304l	TraesCS2B03G1541300	2733475	2734500	Similar to Sb03g046810: Cationic peroxidase SPC4 (Sorghum bicolor)
ptg000304l	TraesCS2A03G1337100	2803200	2804566	Similar to Sb03g046810: Cationic peroxidase SPC4 (Sorghum bicolor)
ptg000304l	TraesCS2A03G1337300	2814898	2816302	Similar to Sb03g046810: Cationic peroxidase SPC4 (Sorghum bicolor)
ptg000304l	TraesCS2B03G1542000	2823657	2825180	Similar to Sb03g046810: Cationic peroxidase SPC4 (Sorghum bicolor)
ptg000304l	TraesCS2B03G1542200	2832306	2835882	Similar to LECRK91: L-type lectin-domain containing receptor kinase IX.1 (Arabidopsis thaliana)
ptg000304l	TraesCS2A03G1337700	2836684	2837493	Similar to LECRK91: L-type lectin-domain containing receptor kinase IX.1 (Arabidopsis thaliana)
ptg000304l	TraesCS2A03G1337800	2837642	2838831	Similar to LECRK91: L-type lectin-domain containing receptor kinase IX.1 (Arabidopsis thaliana)
ptg000304l	TraesCS2D03G1296600	2866591	2868113	Protein of unknown function
ptg000304l	TraesCS2A03G1338100	2872722	2875370	Similar to At5g67130: PI-PLC X domain-containing protein At5g67130 (Arabidopsis thaliana)
ptg000304l	TraesCS2A03G1338200	2893119	2898308	Similar to At1g49730: Probable receptor-like protein kinase At1g49730 (Arabidopsis thaliana)
ptg000304l	TraesCS7A03G0401800	2917058	2918778	Protein of unknown function
ptg000304l	TraesCS7A03G0401700	2919730	2920200	Protein of unknown function
ptg001727l	TraesCS2B03G1483600	13944	15711	Similar to IDH5: Isocitrate dehydrogenase [NAD] catalytic subunit 5%2C mitochondrial (Arabidopsis thaliana)
ptg001727l	TraesCS2D03G1255900	167499	171628	Similar to EOL1: ETO1-like protein 1 (Arabidopsis thaliana)
ptg001727l	TraesCS2D03G1256700	310329	311024	Similar to DOF5.7: Dof zinc finger protein DOF5.7 (Arabidopsis thaliana)
ptg001727l	TraesCS6B03G1296300	424353	424583	Protein of unknown function
ptg001727l	TraesCS2A03G1294300	440256	441854	Similar to PORA: Protochlorophyllide reductase A%2C chloroplastic (Triticum aestivum)
ptg001727l	TraesCS2D03G1258200	487954	489691	Similar to Cyp96T1: Noroxomaritidine synthase 1 (Narcissus pseudonarcissus)
ptg001727l	TraesCS2A03G1295000	515622	517189	Similar to gpi12: Probable N-acetylglucosaminyl-phosphatidylinositol de-N-acetylase (Schizosaccharomyces pombe (strain 972 / ATCC 24843))
ptg001727l	TraesCS2A03G1295100	522428	524075	Similar to PLT4: Probable polyol transporter 4 (Arabidopsis thaliana)
ptg001727l	TraesCS6D03G0571400	540299	540944	Protein of unknown function
ptg001727l	TraesCS1D03G0963900	558390	559484	Protein of unknown function
ptg001727l	TraesCS2A03G1295400	585073	585932	Similar to PIK-2: Disease resistance protein Pik-2 (Oryza sativa subsp. japonica)
ptg001727l	TraesCS2D03G1258500	754624	757216	Similar to Os04g0679100: Clathrin light chain 1 (Oryza sativa subsp. japonica)
ptg001727l	TraesCS2A03G1295800	757183	759937	Similar to CRPK1: Cold-responsive protein kinase 1 (Arabidopsis thaliana)
ptg001727l	TraesCS2A03G1296700	790932	792435	Similar to At5g10770: Aspartyl protease family protein At5g10770 (Arabidopsis thaliana)
ptg001727l	TraesCS2B03G1487400	804366	806002	Similar to PLT4: Probable polyol transporter 4 (Arabidopsis thaliana)
ptg001727l	TraesCS3B03G0052300	865214	865807	Protein of unknown function
ptg001727l	TraesCS5B03G1219600	877864	879399	Protein of unknown function
ptg001727l	TraesCS2D03G1261300	882869	883213	Similar to RALF23: Rapid alkalinization factor 23 (Arabidopsis thaliana)
ptg001727l	TraesCS2A03G1297200	900854	911588	Similar to C44B7.11: Putative endoplasmic reticulum metallopeptidase 1-B (Caenorhabditis elegans)
ptg001727l	TraesCS2A03G1297500	928428	929642	Similar to At1g66620: E3 ubiquitin-protein ligase SINA-like 2 (Arabidopsis thaliana)
ptg001727l	TraesCS2A03G1297600	1048704	1053243	Protein of unknown function
ptg001727l	TraesCS2A03G1298100	1123370	1123984	Protein of unknown function
ptg001727l	TraesCS2A03G1298000	1245700	1247560	Similar to 6-FEH: Fructan 6-exohydrolase (Triticum aestivum)
ptg001727l	TraesCS2A03G1298100	1254419	1255023	Protein of unknown function
ptg001727l	TraesCS2A03G1298600	1351180	1351774	Protein of unknown function
ptg001727l	TraesCS2B03G1488200	1379985	1380371	Similar to 6-FEH: Fructan 6-exohydrolase (Triticum aestivum)
ptg001727l	TraesCS2A03G1299000	1446508	1451823	Similar to MLO14: MLO-like protein 14 (Arabidopsis thaliana)
ptg001727l	TraesCS2A03G1299300	1470006	1472759	Protein of unknown function
ptg001727l	TraesCS2A03G1299400	1500693	1504301	Similar to ENP1: Bystin (Arabidopsis thaliana)
ptg001727l	TraesCS2A03G1300100	1506653	1508246	Similar to YUC10: Probable indole-3-pyruvate monooxygenase YUCCA10 (Arabidopsis thaliana)
ptg001727l	TraesCS2A03G1299700	1514997	1516590	Similar to YUC10: Probable indole-3-pyruvate monooxygenase YUCCA10 (Arabidopsis thaliana)
ptg001727l	TraesCS2B03G1492000	1519542	1524954	Similar to TFB2: General transcription and DNA repair factor IIH subunit TFB2 (Arabidopsis thaliana)
ptg001727l	TraesCS2D03G1198800	1530175	1530438	Protein of unknown function
ptg001727l	TraesCS1D03G0855400	1532962	1533534	Protein of unknown function
ptg001727l	TraesCS2A03G1300600	1584161	1587206	Similar to TOM2AH3: Tetraspanin-19 (Arabidopsis thaliana)
ptg001727l	TraesCS2D03G1264300	1588165	1591047	Similar to At5g27450: Mevalonate kinase (Arabidopsis thaliana)
ptg001727l	TraesCS2A03G1301200	1619799	1621059	Similar to CBSX5: CBS domain-containing protein CBSX5 (Arabidopsis thaliana)
ptg001727l	TraesCS2A03G1301300	1666140	1677131	Similar to CALS6: Putative callose synthase 6 (Arabidopsis thaliana)
ptg001727l	TraesCS2D03G1265000	1692026	1693472	Similar to TSJT1: Stem-specific protein TSJT1 (Nicotiana tabacum)
ptg001727l	TraesCS2A03G1301700	1697687	1699568	Protein of unknown function
ptg001727l	TraesCS2B03G1492500	1776227	1781132	Similar to UBC24: Probable ubiquitin-conjugating enzyme E2 24 (Arabidopsis thaliana)
ptg001727l	TraesCS2D03G1265500	1781589	1782280	Protein of unknown function
ptg001727l	TraesCS2B03G1494000	1882297	1885881	Similar to ACBP4: Acyl-CoA-binding domain-containing protein 4 (Oryza sativa subsp. japonica)
ptg001727l	TraesCS2B03G1494600	2095733	2097555	Protein of unknown function
ptg001727l	TraesCS2B03G1494700	2111129	2113210	Protein of unknown function
ptg001727l	TraesCS2B03G1495000	2237853	2243059	Similar to ARP6: Actin-related protein 6 (Oryza sativa subsp. indica)
ptg001727l	TraesCS2A03G1303200	2243721	2245898	Similar to BIP4: Heat shock 70 kDa protein BIP4 (Oryza sativa subsp. japonica)
ptg001727l	TraesCS4A03G1022000	2246859	2246971	Similar to ZRK7: Serine/threonine-protein kinase ZRK7 (Arabidopsis thaliana)
ptg001727l	TraesCS3A03G1094800	2289871	2290236	Protein of unknown function
ptg001727l	TraesCS2B03G1496100	2397982	2399493	Protein of unknown function
ptg001727l	TraesCS2B03G1496000	2478349	2481020	Protein of unknown function
ptg001727l	TraesCS4A03G1022000	2493684	2493796	Similar to ZRK7: Serine/threonine-protein kinase ZRK7 (Arabidopsis thaliana)
ptg001727l	TraesCS2D03G1266800	2503351	2507328	Similar to ATG4B: Cysteine protease ATG4B (Oryza sativa subsp. japonica)
ptg001727l	TraesCS1D03G0165900	2584010	2584207	Protein of unknown function
ptg001727l	TraesCS2D03G1267100	2584683	2586266	Similar to ERG3: Elicitor-responsive protein 3 (Oryza sativa subsp. indica)
ptg001727l	TraesCS2D03G1268000	2636326	2637551	Protein of unknown function
ptg001727l	TraesCS2D03G1268200	2714775	2720045	Similar to PAB1: Polyadenylate-binding protein%2C cytoplasmic and nuclear (Meyerozyma guilliermondii (strain ATCC 6260 / CBS 566 / DSM 6381 / JCM 1539 / NBRC 10279 / NRRL Y-324))
ptg001727l	TraesCS2B03G1498100	2722907	2725452	Similar to At4g13985: FBD-associated F-box protein At4g13985 (Arabidopsis thaliana)
ptg001727l	TraesCS2D03G1268700	2831279	2835816	Similar to At4g00590: Putative threonine aspartase (Arabidopsis thaliana)
ptg001727l	TraesCS2D03G1268800	2836413	2842179	Similar to DOT2: SART-1 family protein DOT2 (Arabidopsis thaliana)
ptg001727l	TraesCS3D03G1068400	2865507	2866076	Protein of unknown function
ptg001727l	TraesCS4B03G0559900	2885234	2885710	Protein of unknown function
ptg001727l	TraesCS2D03G1269200	2905028	2912321	Similar to ABCE2: ABC transporter E family member 2 (Arabidopsis thaliana)
ptg001727l	TraesCS2D03G1269500	2968404	2972871	Similar to PAB1: Polyadenylate-binding protein%2C cytoplasmic and nuclear (Debaryomyces hansenii (strain ATCC 36239 / CBS 767 / BCRC 21394 / JCM 1990 / NBRC 0083 / IGC 2968))
ptg001727l	TraesCS2B03G1505700	3023726	3027108	Similar to NUDT26: Nudix hydrolase 26%2C chloroplastic (Arabidopsis thaliana)
ptg001727l	TraesCS4A03G0049300	3249591	3250109	Protein of unknown function
ptg001727l	TraesCS2A03G1306200	3380334	3382446	Similar to LHT2: Lysine histidine transporter 2 (Arabidopsis thaliana)
ptg001727l	TraesCS2D03G1273400	3456843	3458153	Protein of unknown function
ptg001727l	TraesCS2A03G1307400	3472477	3475923	Similar to PIGL: N-acetylglucosaminyl-phosphatidylinositol de-N-acetylase (Homo sapiens)
ptg001727l	TraesCS2B03G1507800	3644001	3645492	Protein of unknown function
ptg001727l	TraesCS2D03G1273800	3684428	3691586	Similar to EXO70A1: Exocyst complex component EXO70A1 (Arabidopsis thaliana)
ptg001727l	TraesCS2A03G1308400	3776409	3781620	Similar to EXO70A1: Exocyst complex component EXO70A1 (Arabidopsis thaliana)
ptg001727l	TraesCS1D03G0818000	3900933	3901451	Protein of unknown function
ptg001727l	TraesCS2B03G1508700	3972180	3972812	Similar to NHL10: NDR1/HIN1-like protein 10 (Arabidopsis thaliana)
ptg001727l	TraesCS2D03G1274600	3993479	3994111	Similar to NHL10: NDR1/HIN1-like protein 10 (Arabidopsis thaliana)
ptg001727l	TraesCS2D03G1275600	4053282	4053992	Similar to OFP13: Transcription repressor OFP13 (Arabidopsis thaliana)
ptg001727l	TraesCS2B03G1509300	4078388	4079071	Similar to OFP13: Transcription repressor OFP13 (Arabidopsis thaliana)
ptg001727l	TraesCS2D03G1275700	4127350	4128057	Similar to OFP13: Transcription repressor OFP13 (Arabidopsis thaliana)
ptg001727l	TraesCS2A03G1309400	4174183	4175664	Similar to At4g16563: Probable aspartyl protease At4g16563 (Arabidopsis thaliana)
ptg001727l	TraesCS2D03G1276400	4238938	4239927	Similar to CAF1-11: Probable CCR4-associated factor 1 homolog 11 (Arabidopsis thaliana)
ptg001727l	TraesCSU03G0052100	4367391	4368592	Protein of unknown function
ptg001727l	TraesCS2B03G1510700	4442051	4443005	Similar to LTI6A: Hydrophobic protein LTI6A (Oryza sativa subsp. japonica)
ptg001727l	TraesCS2D03G1276700	4480730	4480972	Similar to GIR2: Protein GL2-INTERACTING REPRESSOR 2 (Arabidopsis thaliana)
ptg001727l	TraesCS2A03G1310800	4481720	4490186	Similar to PPR4: Pentatricopeptide repeat-containing protein At5g04810%2C chloroplastic (Arabidopsis thaliana)
ptg001727l	TraesCS3A03G1004900	4547507	4548131	Protein of unknown function
ptg001727l	TraesCS2D03G1277400	4553792	4560997	Similar to BSK3: Probable serine/threonine-protein kinase BSK3 (Oryza sativa subsp. japonica)
ptg001727l	TraesCS2D03G1277600	4725306	4727919	Similar to AHL11: AT-hook motif nuclear-localized protein 11 (Arabidopsis thaliana)
ptg001727l	TraesCS2D03G1277700	4727739	4730142	Similar to Probable phospholipid hydroperoxide glutathione peroxidase (Spinacia oleracea)
ptg001727l	TraesCS2A03G1311900	4728050	4728406	Protein of unknown function
ptg001727l	TraesCS2A03G1312000	4730901	4733951	Similar to FTIP3: FT-interacting protein 3 (Arabidopsis thaliana)
ptg001727l	TraesCS2A03G1312200	4831696	4832055	Protein of unknown function
ptg001727l	TraesCS2D03G1278500	4916251	4918422	Similar to AAE3: Oxalate--CoA ligase (Arabidopsis thaliana)
ptg001727l	TraesCS2B03G1515800	4931217	4931649	Protein of unknown function
ptg001727l	TraesCS2A03G0069700	5023678	5024190	Protein of unknown function
ptg001727l	TraesCS2D03G1278900	5047654	5048293	Protein of unknown function
ptg001727l	TraesCS2D03G1279000	5057113	5059826	Similar to At1g11330: G-type lectin S-receptor-like serine/threonine-protein kinase At1g11330 (Arabidopsis thaliana)
ptg001727l	TraesCS2D03G1279500	5110186	5111845	Similar to CYP89A9: Cytochrome P450 89A9 (Arabidopsis thaliana)
ptg001727l	TraesCS2A03G1317000	5143287	5147407	Similar to RPPL1: Putative disease resistance RPP13-like protein 1 (Arabidopsis thaliana)
ptg001727l	TraesCS7A03G0083900	5148986	5149207	Protein of unknown function
ptg001727l	TraesCS2A03G1287500	5158265	5159680	Similar to At1g63430: Probable LRR receptor-like serine/threonine-protein kinase At1g63430 (Arabidopsis thaliana)
ptg001727l	TraesCS2D03G1280300	5176908	5179984	Similar to TAD1: tRNA-specific adenosine deaminase TAD1 (Arabidopsis thaliana)
ptg001727l	TraesCS2B03G1519800	5209184	5210181	Similar to EXPB14: Putative expansin-B14 (Oryza sativa subsp. japonica)
ptg001727l	TraesCS2A03G1318100	5217181	5222049	Similar to PIK-2: Disease resistance protein Pik-2 (Oryza sativa subsp. japonica)
ptg001727l	TraesCS2D03G1281200	5280265	5284211	Similar to PIK-2: Disease resistance protein Pik-2 (Oryza sativa subsp. japonica)
ptg001727l	TraesCS2B03G1520400	5302140	5302499	Protein of unknown function
ptg001727l	TraesCS3A03G1120900	5371200	5371563	Protein of unknown function
ptg001727l	TraesCS2D03G1282600	5456702	5460636	Similar to CFIS2: Pre-mRNA cleavage factor Im 25 kDa subunit 2 (Arabidopsis thaliana)
ptg002349l	TraesCS1D03G0855600	43159	49574	Similar to SWC4: SWR1-complex protein 4 (Arabidopsis thaliana)
ptg002349l	TraesCS5A03G0033200	53928	54389	Similar to H2B.11: Histone H2B.11 (Oryza sativa subsp. indica)
ptg002349l	TraesCS5A03G0033300	53928	54389	Similar to H2B.11: Histone H2B.11 (Oryza sativa subsp. indica)
ptg002349l	TraesCS5A03G0033400	53928	54389	Similar to H2B.11: Histone H2B.11 (Oryza sativa subsp. indica)
ptg002349l	TraesCS5A03G0033500	53928	54389	Similar to H2B.11: Histone H2B.11 (Oryza sativa subsp. indica)
ptg002349l	TraesCS5A03G0033600	53928	54389	Similar to H2B.11: Histone H2B.11 (Oryza sativa subsp. indica)
ptg002349l	TraesCS5A03G0033700	53928	54389	Similar to H2B.11: Histone H2B.11 (Oryza sativa subsp. indica)
ptg002349l	TraesCS5A03G0033800	53928	54389	Similar to H2B.11: Histone H2B.11 (Oryza sativa subsp. indica)
ptg002349l	TraesCS5A03G0033900	53928	54389	Similar to H2B.11: Histone H2B.11 (Oryza sativa subsp. indica)
ptg002349l	TraesCS5A03G0034000	53928	54389	Similar to H2B.11: Histone H2B.11 (Oryza sativa subsp. indica)
ptg002349l	TraesCS1A03G0881900	56119	56529	Similar to H3-1.1: Histone H3.2 (Medicago sativa)
ptg002349l	TraesCS1B03G1024700	63872	64183	Similar to Histone H4 variant TH011 (Triticum aestivum)
ptg002349l	TraesCS1D03G0852800	208066	209247	Similar to PBL27: Serine/threonine-protein kinase PBL27 (Arabidopsis thaliana)
ptg002349l	TraesCS1B03G1030800	217938	218348	Similar to H3-1.1: Histone H3.2 (Medicago sativa)
ptg002349l	TraesCS1B03G1023900	344559	345119	Similar to BPM2: BTB/POZ and MATH domain-containing protein 2 (Arabidopsis thaliana)
ptg002349l	TraesCS1A03G0876600	353022	354448	Similar to CDKF-2: Putative cyclin-dependent kinase F-2 (Oryza sativa subsp. japonica)
ptg002349l	TraesCS1D03G0852000	414258	421860	Similar to Os05g0539400: Beta-galactosidase 8 (Oryza sativa subsp. japonica)
ptg002349l	TraesCS1A03G0875900	422259	423285	Similar to SOT17: Cytosolic sulfotransferase 17 (Arabidopsis thaliana)
ptg002349l	TraesCS1A03G0875600	483103	485787	Similar to PP2C50: Protein phosphatase 2C 50 (Oryza sativa subsp. japonica)
ptg002349l	TraesCS1A03G0875500	486155	506967	Similar to XI-K: Myosin-17 (Arabidopsis thaliana)
ptg002349l	TraesCS1A03G0875300	666158	667193	Similar to WRKY50: Probable WRKY transcription factor 50 (Arabidopsis thaliana)
ptg002349l	TraesCS4D03G0353500	704080	705444	Protein of unknown function
ptg002349l	TraesCS1A03G0874900	713860	715586	Similar to PAC1: Nuclear distribution protein PAC1 (Coccidioides posadasii (strain C735))
ptg002349l	TraesCS1A03G0874800	717873	719048	Similar to WRKY51: Probable WRKY transcription factor 51 (Arabidopsis thaliana)
ptg002349l	TraesCS1D03G0850000	731571	733972	Similar to Ras-related protein Rab7 (Glycine max)
ptg002349l	TraesCS1B03G1019800	735886	742820	Similar to FIS1: Probable aldehyde dehydrogenase (Linum usitatissimum)
ptg002349l	TraesCS1D03G0849800	746950	747570	Protein of unknown function
ptg002349l	TraesCS1D03G0849700	757398	758974	Similar to At1g16060: AP2-like ethylene-responsive transcription factor At1g16060 (Arabidopsis thaliana)
ptg002349l	TraesCS1D03G0848900	841636	842359	Protein of unknown function
ptg002349l	TraesCS1D03G0848900	900601	901324	Protein of unknown function
ptg002349l	TraesCS1D03G0848700	1185153	1187064	Protein of unknown function
ptg002349l	TraesCS1B03G1018900	1191066	1194439	Similar to VDAC2: Mitochondrial outer membrane protein porin 2 (Oryza sativa subsp. japonica)
ptg002349l	TraesCS1B03G1018800	1195525	1200547	Similar to IQD31: Protein IQ-DOMAIN 31 (Arabidopsis thaliana)
ptg002349l	TraesCS3A03G0099500	1314029	1314823	Protein of unknown function
ptg002349l	TraesCS1D03G0848200	1324464	1329332	Similar to IP5P1: Type I inositol polyphosphate 5-phosphatase 1 (Arabidopsis thaliana)
ptg002349l	TraesCS1D03G0848100	1505497	1507085	Similar to G6PGH2: 6-phosphogluconate dehydrogenase%2C decarboxylating 2%2C chloroplastic (Oryza sativa subsp. japonica)
ptg002349l	TraesCS1D03G0848000	1530987	1534123	Protein of unknown function
ptg002349l	TraesCS1D03G0847400	1541726	1543372	Protein of unknown function
ptg002349l	TraesCS1B03G1016600	1565824	1567221	Similar to At3g50280: Uncharacterized acetyltransferase At3g50280 (Arabidopsis thaliana)
ptg002349l	TraesCS1D03G0847100	1816813	1820825	Similar to At1g74320: Probable choline kinase 2 (Arabidopsis thaliana)
ptg002349l	TraesCS1D03G0846900	1871591	1873192	Similar to PCMP-E28: Pentatricopeptide repeat-containing protein At2g22410%2C mitochondrial (Arabidopsis thaliana)
ptg002349l	TraesCS1D03G0846600	1951506	1952450	Similar to DRT102: DNA damage-repair/toleration protein DRT102 (Arabidopsis thaliana)
ptg002349l	TraesCS1D03G0846400	1965849	1968694	Similar to PK1: Putative receptor protein kinase ZmPK1 (Zea mays)
ptg002349l	TraesCS1A03G0872100	2198448	2200961	Similar to PK1: Putative receptor protein kinase ZmPK1 (Zea mays)
ptg002349l	TraesCS1A03G0872300	2244581	2245531	Similar to DRT102: DNA damage-repair/toleration protein DRT102 (Arabidopsis thaliana)
ptg002349l	TraesCS1D03G0845800	2247977	2250582	Similar to PK1: Putative receptor protein kinase ZmPK1 (Zea mays)
ptg002383l	TraesCS1B03G1029500	449204	450267	Similar to EMB2752: Uncharacterized protein At4g29660 (Arabidopsis thaliana)
ptg002383l	TraesCS1B03G1029400	450315	455140	Similar to FEN1a: Flap endonuclease 1-A (Oryza sativa subsp. indica)
ptg002383l	TraesCS1B03G1029300	455249	459462	Similar to GINT1: Glucosamine inositolphosphorylceramide transferase 1 (Oryza sativa subsp. japonica)
ptg002383l	TraesCS1D03G0854800	461357	465067	Similar to CGLD27: Protein CONSERVED IN THE GREEN LINEAGE AND DIATOMS 27%2C chloroplastic (Arabidopsis thaliana)
ptg002383l	TraesCS1A03G0880800	709395	711575	Similar to SWEET6B: Bidirectional sugar transporter SWEET6b (Oryza sativa subsp. indica)
ptg002383l	TraesCS1D03G0854000	721400	723948	Similar to GLU8: Endoglucanase 3 (Oryza sativa subsp. japonica)
ptg002383l	TraesCS4D03G0727700	1142274	1142687	Protein of unknown function
ptg002383l	TraesCS1D03G0853500	1150717	1153932	Similar to NAP1%3B2: Nucleosome assembly protein 1%3B2 (Oryza sativa subsp. indica)
ptg002383l	TraesCS1D03G0853300	1154904	1158223	Similar to At5g56450: Probable ADP%2CATP carrier protein At5g56450 (Arabidopsis thaliana)
ptg002383l	TraesCS1D03G0853200	1205439	1211825	Similar to At1g74260: Probable phosphoribosylformylglycinamidine synthase%2C chloroplastic/mitochondrial (Arabidopsis thaliana)
ptg002383l	TraesCS1B03G1030300	1256021	1256431	Similar to H3-1.1: Histone H3.2 (Medicago sativa)
ptg002383l	TraesCS2A03G1000000	1265885	1266196	Similar to Histone H4 variant TH011 (Triticum aestivum)
ptg002383l	TraesCS1B03G1030800	1473062	1473472	Similar to H3-1.1: Histone H3.2 (Medicago sativa)
ptg002383l	TraesCS7B03G0832700	1500732	1501258	Protein of unknown function
ptg002383l	TraesCS1B03G1030800	1528204	1528614	Similar to H3-1.1: Histone H3.2 (Medicago sativa)
ptg002383l	TraesCS1A03G0882700	1596797	1604217	Similar to SUVH1: Histone-lysine N-methyltransferase%2C H3 lysine-9 specific SUVH1 (Nicotiana tabacum)
ptg002383l	TraesCS5A03G0563800	1605877	1606210	Protein of unknown function
ptg002383l	TraesCS2B03G1135400	1750382	1751098	Similar to MAIL3: Serine/threonine-protein phosphatase 7 long form homolog (Arabidopsis thaliana)
ptg002383l	TraesCS1A03G0883000	1871400	1872587	Similar to A70: Pathogen-associated molecular patterns-induced protein A70 (Arabidopsis thaliana)
ptg002383l	TraesCS1A03G0883300	1956436	1957981	Protein of unknown function
ptg002383l	TraesCS1D03G0858900	1976496	1978504	Similar to LOGL7: Probable cytokinin riboside 5'-monophosphate phosphoribohydrolase LOGL7 (Oryza sativa subsp. japonica)
ptg002383l	TraesCS7A03G1367700	2071338	2071934	Protein of unknown function
ptg002383l	TraesCS7A03G0994500	2121445	2125581	Protein of unknown function
ptg002383l	TraesCS1D03G0860000	2388685	2392838	Similar to At2g19130: G-type lectin S-receptor-like serine/threonine-protein kinase At2g19130 (Arabidopsis thaliana)
ptg002383l	TraesCS1D03G0860200	2554529	2555759	Similar to JAL19: Jacalin-related lectin 19 (Arabidopsis thaliana)
ptg002383l	TraesCS2A03G0999600	2657289	2657600	Similar to Histone H4 variant TH011 (Triticum aestivum)
ptg002383l	TraesCS1A03G0885500	2658529	2662088	Similar to VTI13: Vesicle transport v-SNARE 13 (Arabidopsis thaliana)
ptg002383l	TraesCS1D03G0860900	2670133	2673586	Similar to VTI11: Vesicle transport v-SNARE 11 (Arabidopsis thaliana)
ptg002383l	TraesCS1D03G0861000	2715366	2721007	Protein of unknown function
ptg002383l	TraesCS1D03G0861100	2722200	2723204	Protein of unknown function
ptg002383l	TraesCS1A03G0885900	2724926	2725138	Similar to AGPEP3: Arabinogalactan peptide 3 (Oryza sativa subsp. japonica)
ptg002383l	TraesCS1B03G1036400	2732021	2733082	Similar to JAL19: Jacalin-related lectin 19 (Arabidopsis thaliana)
ptg002383l	TraesCS1D03G0861700	2845672	2849704	Similar to rutD: Putative aminoacrylate hydrolase RutD (Methylorubrum extorquens (strain CM4 / NCIMB 13688))
ptg002383l	TraesCS1D03G0861900	2919482	2920597	Protein of unknown function
ptg002383l	TraesCS1B03G1037600	2939362	2940137	Similar to HVA1: ABA-inducible protein PHV A1 (Hordeum vulgare)
ptg002383l	TraesCS1B03G1038300	2974644	2978803	Protein of unknown function
ptg002383l	TraesCS1A03G0887500	2984796	2985756	Similar to Late embryogenesis abundant protein%2C group 3 (Triticum aestivum)
ptg002383l	TraesCS1D03G0863000	3009950	3010723	Similar to Late embryogenesis abundant protein%2C group 3 (Triticum aestivum)
ptg002383l	TraesCS1D03G0863200	3054517	3057383	Protein of unknown function
ptg002383l	TraesCS1A03G0887800	3060761	3065171	Similar to Brcc3: Lys-63-specific deubiquitinase BRCC36 (Mus musculus)
ptg002383l	TraesCS1B03G1039100	3125808	3128589	Similar to At1g80170: Probable polygalacturonase At1g80170 (Arabidopsis thaliana)
ptg002383l	TraesCS1B03G1039300	3191278	3191894	Protein of unknown function
ptg002383l	TraesCS1D03G0863800	3203319	3207322	Protein of unknown function
ptg002383l	TraesCS1D03G0864200	3234751	3239037	Protein of unknown function
ptg002383l	TraesCS1D03G0864400	3252536	3258292	Similar to PLDBETA1: Phospholipase D beta 1 (Arabidopsis thaliana)
ptg002383l	TraesCS1A03G0888600	3259043	3261358	Similar to At1g80170: Probable polygalacturonase At1g80170 (Arabidopsis thaliana)
ptg002383l	TraesCS1A03G0888700	3327127	3329378	Similar to At1g80170: Probable polygalacturonase At1g80170 (Arabidopsis thaliana)
ptg002383l	TraesCS1D03G0864700	3331752	3332567	Similar to GXM3: Glucuronoxylan 4-O-methyltransferase 3 (Arabidopsis thaliana)
ptg002687l	TraesCS6A03G0067500	51727	51942	Protein of unknown function
ptg002687l	TraesCS6A03G0067600	53891	54450	Protein of unknown function
ptg002687l	TraesCS4A03G0049300	71727	72258	Protein of unknown function
ptg002687l	TraesCS2A03G0966400	120685	121564	Similar to Os03g0212300: B3 domain-containing protein Os03g0212300 (Oryza sativa subsp. japonica)
ptg002687l	TraesCS5A03G0773500	125926	127155	Protein of unknown function
ptg002687l	TraesCS7D03G0285200	128204	128560	Protein of unknown function
ptg002687l	TraesCS2B03G1549500	338114	345643	Similar to DCAF1: DDB1- and CUL4-associated factor homolog 1 (Arabidopsis thaliana)
ptg002687l	TraesCS2A03G1349700	635063	636595	Similar to NAC030: NAC domain-containing protein 30 (Arabidopsis thaliana)
ptg002687l	TraesCS2D03G1324000	849254	852479	Similar to Os07g0190000: Probable 1-deoxy-D-xylulose-5-phosphate synthase 2%2C chloroplastic (Oryza sativa subsp. japonica)
ptg002687l	TraesCS2D03G1324700	956314	961208	Similar to CSLF2: Mixed-linked glucan synthase 2 (Oryza sativa subsp. japonica)
ptg002687l	TraesCS2A03G1352700	1097222	1099973	Similar to RGA5: Disease resistance protein RGA5 (Oryza sativa subsp. japonica)
ptg002687l	TraesCS2A03G1352800	1100086	1102169	Similar to PIK-2: Disease resistance protein Pik-2 (Oryza sativa subsp. japonica)
ptg002687l	TraesCS2A03G1353100	1167885	1168912	Protein of unknown function
ptg002687l	TraesCS2A03G1353400	1406377	1406750	Protein of unknown function
ptg002687l	TraesCS2D03G1327000	1553912	1554629	Similar to XA21: Receptor kinase-like protein Xa21 (Oryza sativa subsp. japonica)
ptg002687l	TraesCS2D03G1327500	1693211	1693498	Protein of unknown function
ptg002687l	TraesCS2B03G1511600	1890945	1892285	Similar to ACT-2: Agmatine coumaroyltransferase-2 (Hordeum vulgare)
ptg002687l	TraesCS2B03G1511500	1894670	1896013	Similar to ACT-2: Agmatine coumaroyltransferase-2 (Hordeum vulgare)
ptg002687l	TraesCS2B03G1557900	1900558	1901420	Similar to TMEM45A: Transmembrane protein 45A (Homo sapiens)
ptg002687l	TraesCS2A03G0996400	1984698	1986476	Protein of unknown function
ptg002687l	TraesCS1A03G0715200	2034004	2034314	Protein of unknown function
ptg002687l	TraesCS6B03G0707600	2046996	2047259	Protein of unknown function
ptg002687l	TraesCS3B03G0311300	2049766	2050467	Protein of unknown function
ptg002687l	TraesCS2B03G1285100	2061150	2061521	Protein of unknown function
ptg002687l	TraesCS2B03G1558800	2125724	2136811	Similar to TRN1: Transportin-1 (Oryza sativa subsp. japonica)
ptg002687l	TraesCS2A03G1357900	2254513	2256434	Protein of unknown function
ptg002687l	TraesCS2B03G1558900	2271060	2272553	Protein of unknown function
ptg002687l	TraesCS2D03G1330100	2287394	2292051	Similar to CRK20: Putative cysteine-rich receptor-like protein kinase 20 (Arabidopsis thaliana)
ptg002687l	TraesCS2A03G1358500	2326942	2327670	Protein of unknown function
ptg002687l	TraesCS2D03G1330200	2339717	2340921	Protein of unknown function
ptg002687l	TraesCS1A03G0715200	2423800	2424110	Protein of unknown function
ptg002687l	TraesCS2D03G1330400	2442343	2443815	Protein of unknown function
ptg002687l	TraesCS4D03G0749000	2491804	2493224	Protein of unknown function
ptg002687l	TraesCS2D03G1330600	2504351	2504785	Similar to RPS17: 30S ribosomal protein S17%2C chloroplastic (Oryza sativa subsp. japonica)
ptg003474l	TraesCS2D03G1255100	20849	23490	Similar to BACOVA_02659: Beta-glucosidase BoGH3B (Bacteroides ovatus (strain ATCC 8483 / DSM 1896 / JCM 5824 / NCTC 11153))
ptg003474l	TraesCS2D03G1254600	46690	47342	Protein of unknown function
ptg003474l	TraesCS2A03G1289700	58925	65027	Similar to HBS1L: HBS1-like protein (Bos taurus)
ptg003474l	TraesCS2A03G1289600	96465	98912	Similar to KTN80.4: Katanin p80 WD40 repeat-containing subunit B1 homolog KTN80.4 (Arabidopsis thaliana)
ptg003474l	TraesCS2B03G0005300	146249	146543	Protein of unknown function
ptg003474l	TraesCS2B03G1481700	209854	210492	Similar to IAA14: Auxin-responsive protein IAA14 (Oryza sativa subsp. japonica)
ptg003474l	TraesCS7A03G1387800	219190	219996	Protein of unknown function
ptg003474l	TraesCS2A03G1288600	235227	239625	Similar to Pyruvate kinase%2C cytosolic isozyme (Solanum tuberosum)
ptg003474l	TraesCS7A03G0188300	293132	293656	Protein of unknown function
ptg003474l	TraesCS7D03G0533000	294918	295285	Protein of unknown function
ptg003474l	TraesCS2B03G1481200	315432	316639	Protein of unknown function
ptg003474l	TraesCS2A03G1288400	338701	342337	Protein of unknown function
ptg003474l	TraesCS2D03G1253100	405858	415269	Similar to SIRK: Senescence-induced receptor-like serine/threonine-protein kinase (Arabidopsis thaliana)
ptg003474l	TraesCS2B03G1480900	487343	488715	Protein of unknown function
ptg003474l	TraesCS2B03G1480900	529073	530445	Protein of unknown function
ptg003474l	TraesCS2A03G1286700	542975	543283	Similar to YLS8: Thioredoxin-like protein YLS8 (Arabidopsis thaliana)
ptg003474l	TraesCS2A03G1286600	626892	628319	Similar to ASPG2: Protein ASPARTIC PROTEASE IN GUARD CELL 2 (Arabidopsis thaliana)
ptg003474l	TraesCS2D03G1250100	698571	699065	Similar to SKP1: SKP1-like protein 1 (Oryza sativa subsp. japonica)
ptg003474l	TraesCS2D03G1250400	709910	713120	Similar to At3g14460: Putative disease resistance protein At3g14460 (Arabidopsis thaliana)
ptg003474l	TraesCS2A03G1285800	719814	724892	Similar to PRMT6.1: Probable protein arginine N-methyltransferase 6.1 (Oryza sativa subsp. japonica)
ptg003474l	TraesCS2B03G1477500	898906	903447	Similar to SRM1: Transcription factor SRM1 (Arabidopsis thaliana)
ptg003474l	TraesCS2D03G1249000	907828	911830	Similar to Os04g0676650: Putative B3 domain-containing protein Os04g0676650 (Oryza sativa subsp. japonica)
ptg003479l	TraesCS2A03G1284900	30561	31291	Protein of unknown function
ptg003479l	TraesCS7D03G0448100	70166	72896	Protein of unknown function
ptg003479l	TraesCSU03G0413700	79561	80466	Protein of unknown function
ptg003479l	TraesCS2A03G1284700	89391	89798	Similar to dim1: Mitosis protein dim1 (Schizosaccharomyces pombe (strain 972 / ATCC 24843))
ptg003479l	TraesCS2B03G1476600	132071	134358	Protein of unknown function
ptg003479l	TraesCS6A03G0313500	141154	141412	Protein of unknown function
ptg003479l	TraesCS6A03G0392200	220236	221765	Similar to ATPA: ATP synthase subunit alpha%2C mitochondrial (Triticum aestivum)
ptg003479l	TraesCS5D03G0467400	222228	222470	Similar to ATP9: ATP synthase subunit 9%2C mitochondrial (Malus domestica)
ptg003479l	TraesCS2D03G1247000	271170	272403	Protein of unknown function
ptg003479l	TraesCS7A03G0069400	315415	316911	Protein of unknown function
ptg003479l	TraesCS6A03G1009900	340783	342040	Protein of unknown function
ptg003479l	TraesCS2A03G1316800	344418	345025	Protein of unknown function
ptg003479l	TraesCS5B03G0244100	370899	371517	Protein of unknown function
ptg003479l	TraesCS2A03G1283700	446856	447927	Similar to PIR7A: Probable esterase PIR7A (Oryza sativa subsp. indica)
ptg003479l	TraesCS2D03G1246100	449122	452775	Similar to PYRD: Dihydroorotate dehydrogenase (quinone)%2C mitochondrial (Oryza sativa subsp. japonica)
ptg003479l	TraesCS2D03G1246000	457235	458944	Similar to PCMP-H35: Putative pentatricopeptide repeat-containing protein At5g09950 (Arabidopsis thaliana)
ptg003479l	TraesCS2B03G1474700	459310	461088	Similar to TRX-X: Thioredoxin X%2C chloroplastic (Oryza sativa subsp. japonica)
ptg003479l	TraesCS2D03G1245800	490065	495216	Similar to CDP1: Plastid division protein CDP1%2C chloroplastic (Arabidopsis thaliana)
ptg003479l	TraesCS2A03G1283100	496116	501461	Protein of unknown function
ptg003479l	TraesCS7B03G0316900	554236	554531	Protein of unknown function
ptg003479l	TraesCS2D03G1245300	619437	625678	Similar to STT3B: Dolichyl-diphosphooligosaccharide--protein glycosyltransferase subunit STT3B (Oryza sativa subsp. japonica)
ptg003479l	TraesCS2D03G1245000	632800	634950	Protein of unknown function
ptg003479l	TraesCS2A03G1282300	789970	796020	Protein of unknown function
ptg003479l	TraesCS2D03G1244600	810338	812793	Protein of unknown function
ptg003479l	TraesCS2B03G1376800	819357	825385	Protein of unknown function
ptg003479l	TraesCS1B03G1171600	927304	927603	Similar to Os02g0178400: Protein transport protein Sec61 subunit gamma (Oryza sativa subsp. japonica)
ptg003479l	TraesCS6B03G0138700	964241	967159	Protein of unknown function
ptg003479l	TraesCS2A03G1282000	991426	993055	Protein of unknown function
ptg003479l	TraesCS2A03G0662100	1010980	1011318	Protein of unknown function
ptg003479l	TraesCS2D03G1243500	1202799	1205136	Similar to CCL4: 2-methylpropanoate--CoA ligase CCL4 (Humulus lupulus)
ptg004846l	TraesCS2D03G1317300	57183	60272	Protein of unknown function
ptg004846l	TraesCS1A03G0375000	63846	64223	Similar to RPS12: Ribosomal protein S12%2C mitochondrial (Oryza sativa subsp. japonica)
ptg004846l	TraesCS2A03G1345300	72477	79903	Similar to NDX: Nodulin homeobox (Arabidopsis thaliana)
ptg004846l	TraesCS2D03G1316300	174096	179005	Protein of unknown function
ptg004846l	TraesCS2A03G1344500	241452	243162	Similar to UGT91C1: UDP-glycosyltransferase 91C1 (Arabidopsis thaliana)
ptg004846l	TraesCS2D03G1308300	276214	276803	Protein of unknown function
ptg004981l	TraesCS2D03G1331100	85765	96637	Similar to IDM1: Increased DNA methylation 1 (Arabidopsis thaliana)
ptg004981l	TraesCS2D03G1331400	151885	152651	Similar to At2g38810: Probable histone H2A variant 2 (Arabidopsis thaliana)
ptg004981l	TraesCS4A03G1160200	175944	176769	Protein of unknown function
ptg004981l	TraesCS2B03G1562400	253805	256918	Similar to FTIP4: FT-interacting protein 4 (Arabidopsis thaliana)
ptg004981l	TraesCS5B03G0044300	280399	281339	Similar to MAIL3: Serine/threonine-protein phosphatase 7 long form homolog (Arabidopsis thaliana)
ptg004981l	TraesCS2D03G1331900	302922	303431	Similar to Antimicrobial peptide 1b (Triticum kiharae)
ptg004981l	TraesCS2B03G1562900	334828	342856	Similar to NRPB1: DNA-directed RNA polymerase II subunit RPB1 (Arabidopsis thaliana)
ptg004981l	TraesCS2D03G1332100	343357	344508	Similar to 26 kDa endochitinase 1 (Hordeum vulgare)
ptg004981l	TraesCS3D03G0537600	421116	421385	Protein of unknown function
ptg004981l	TraesCS2D03G1338800	429874	437079	Similar to ENL1: SNF2 domain-containing protein ENL1 (Oryza sativa subsp. japonica)
ptg004981l	TraesCS2B03G1573300	476755	478016	Similar to At1g11303: G-type lectin S-receptor-like serine/threonine-protein kinase At1g11303 (Arabidopsis thaliana)
ptg004981l	TraesCS2D03G1338300	520378	523934	Similar to GATA26: GATA transcription factor 26 (Arabidopsis thaliana)
ptg004981l	TraesCS2B03G1572100	560391	564237	Similar to RGA1: Putative disease resistance protein RGA1 (Solanum bulbocastanum)
ptg004981l	TraesCS2B03G1571200	598936	602203	Similar to RPPL1: Putative disease resistance RPP13-like protein 1 (Arabidopsis thaliana)
ptg004981l	TraesCS1A03G0679800	628266	628673	Protein of unknown function
ptg004981l	TraesCS7D03G1094900	629972	630517	Protein of unknown function
ptg004981l	TraesCSU03G0191800	666108	669447	Similar to RGA1: Putative disease resistance protein RGA1 (Solanum bulbocastanum)
ptg004981l	TraesCSU03G0191600	684961	686585	Similar to Os04g0692600: Protein STAY-GREEN LIKE%2C chloroplastic (Oryza sativa subsp. japonica)
ptg004981l	TraesCS2D03G1334300	687156	690831	Similar to PRORP1: Proteinaceous RNase P 1%2C chloroplastic/mitochondrial (Arabidopsis thaliana)
ptg004981l	TraesCS2A03G1367200	693974	697200	Similar to At5g64030: Probable methyltransferase PMT26 (Arabidopsis thaliana)
ptg004981l	TraesCSU03G0017600	710498	713689	Similar to At3g02645: Putative UPF0481 protein At3g02645 (Arabidopsis thaliana)
ptg004981l	TraesCS2D03G1334000	721100	722135	Protein of unknown function
ptg004981l	TraesCS2B03G1570200	724055	725612	Similar to At3g47200: UPF0481 protein At3g47200 (Arabidopsis thaliana)
ptg004981l	TraesCS2D03G1333400	757037	760909	Protein of unknown function
ptg004981l	TraesCS2D03G1333300	760367	761313	Protein of unknown function
ptg004981l	TraesCS2B03G1569500	762045	762644	Protein of unknown function
ptg004981l	TraesCS2B03G1568900	767233	770054	Protein of unknown function
ptg004981l	TraesCS2B03G1568700	770117	772534	Similar to TFCB: Tubulin-folding cofactor B (Arabidopsis thaliana)
ptg004981l	TraesCS2B03G1568800	772837	776515	Similar to At3g47570: Probable LRR receptor-like serine/threonine-protein kinase At3g47570 (Arabidopsis thaliana)
ptg004981l	TraesCS2B03G1568600	786966	789660	Similar to GONST5: GDP-mannose transporter GONST5 (Arabidopsis thaliana)
ptg004981l	TraesCS2B03G1568400	789698	796308	Similar to FAB1D: Putative 1-phosphatidylinositol-3-phosphate 5-kinase FAB1D (Arabidopsis thaliana)
ptg004981l	TraesCS5D03G0249700	922619	923748	Similar to MAIL3: Serine/threonine-protein phosphatase 7 long form homolog (Arabidopsis thaliana)
ptg004981l	TraesCS2B03G1567700	985242	987842	Protein of unknown function
ptg004981l	TraesCS2A03G1364900	990074	991897	Similar to At4g11900: G-type lectin S-receptor-like serine/threonine-protein kinase At4g11900 (Arabidopsis thaliana)
ptg004981l	TraesCS2D03G0690700	1073430	1076233	Protein of unknown function
ptg004981l	TraesCS6A03G0083400	1168352	1180073	Protein of unknown function
ptg004981l	TraesCS2D03G0729700	1263731	1263877	Protein of unknown function
ptg004981l	TraesCS2B03G1567200	1265723	1268199	Protein of unknown function
ptg004981l	TraesCS2A03G1363800	1548173	1551242	Similar to FTIP7: FT-interacting protein 7 (Oryza sativa subsp. japonica)
ptg004981l	TraesCS3B03G1369200	1795109	1796858	Protein of unknown function
ptg004981l	TraesCS1D03G0837300	1910213	1910795	Protein of unknown function
ptg004981l	TraesCS1A03G0867800	1913036	1914514	Similar to RGA2: Disease resistance protein RGA2 (Solanum bulbocastanum)
ptg004981l	TraesCS1A03G0867600	1947803	1949756	Protein of unknown function
ptg004981l	TraesCS1A03G0867300	1952609	1953484	Protein of unknown function
ptg004981l	TraesCS1D03G0838300	1955183	1956136	Similar to SAT5: Probable serine acetyltransferase 5 (Oryza sativa subsp. japonica)
ptg004981l	TraesCS1A03G0866300	2006509	2007417	Similar to RIXI: Xylanase inhibitor protein 1 (Oryza sativa subsp. japonica)
ptg005384l	TraesCS2B03G1545000	152486	158857	Similar to Zpr1: Zinc finger protein ZPR1 (Mus musculus)
ptg005384l	TraesCS2B03G1544900	160050	161356	Similar to ALKBH9B: RNA demethylase ALKBH9B (Arabidopsis thaliana)
ptg005384l	TraesCS2B03G1542600	221049	223116	Protein of unknown function
ptg005384l	TraesCS2D03G1121500	305374	309463	Similar to LRK10L-2.4: LEAF RUST 10 DISEASE-RESISTANCE LOCUS RECEPTOR-LIKE PROTEIN KINASE-like 2.4 (Arabidopsis thaliana)
ptg005384l	TraesCS2A03G1342600	376056	384730	Similar to At4g00960: Putative receptor-like protein kinase At4g00960 (Arabidopsis thaliana)
ptg005384l	TraesCS2A03G1342800	398919	399569	Protein of unknown function
ptg005384l	TraesCS2B03G1543500	442574	443909	Protein of unknown function
ptg005384l	TraesCS2B03G1543400	448869	452066	Protein of unknown function
ptg005384l	TraesCS5B03G0244100	452700	453320	Protein of unknown function
ptg005384l	TraesCS2A03G1316800	477186	477793	Protein of unknown function
ptg005384l	TraesCS2B03G1542800	494742	498779	Protein of unknown function
ptg005384l	TraesCS2B03G1542900	495367	496829	Protein of unknown function
ptg005384l	TraesCS2B03G1543000	503907	507156	Protein of unknown function
ptg005384l	TraesCS2B03G1543100	569134	571988	Protein of unknown function
ptg005384l	TraesCSU03G0139400	617151	618142	Protein of unknown function
ptg005384l	TraesCS2A03G1340600	665937	670351	Protein of unknown function
ptg005384l	TraesCS2A03G1340400	676905	679506	Protein of unknown function
ptg005384l	TraesCS6B03G0435800	683485	685979	Protein of unknown function
ptg005384l	TraesCS6B03G0435800	688280	690775	Protein of unknown function
ptg005384l	TraesCS2A03G1340400	694758	697362	Protein of unknown function
ptg005384l	TraesCS2D03G1310200	798796	801289	Protein of unknown function
ptg005384l	TraesCS2D03G1309400	824680	826479	Similar to CNL: Trans-cinnamate:CoA ligase%2C peroxisomal (Petunia hybrida)
ptg005384l	TraesCS7B03G1044400	829134	830645	Similar to MAIL3: Serine/threonine-protein phosphatase 7 long form homolog (Arabidopsis thaliana)
ptg005384l	TraesCS2D03G1309000	862545	864864	Similar to Pathogenesis-related thaumatin-like protein 3.5 (Cryptomeria japonica)
ptg005384l	TraesCS6D03G0130700	910891	912520	Similar to CYP92C5: Dimethylnonatriene synthase (Zea mays)
ptg005384l	TraesCS2D03G1307900	1010918	1012564	Similar to CNL: Trans-cinnamate:CoA ligase%2C peroxisomal (Petunia hybrida)
ptg005384l	TraesCS2D03G1307200	1031371	1033067	Similar to TBT1: Tryptamine benzoyltransferase 1 (Oryza sativa subsp. japonica)
ptg005572l	TraesCS2D03G1320400	5428	5978	Protein of unknown function
ptg005572l	TraesCS2D03G1320100	10754	12760	Similar to At4g27220: Probable disease resistance protein At4g27220 (Arabidopsis thaliana)
ptg005572l	TraesCS2D03G1319600	27630	28907	Protein of unknown function
ptg005572l	TraesCS2D03G1317900	247083	253042	Similar to ARF13: Auxin response factor 13 (Oryza sativa subsp. japonica)
ptg005572l	TraesCS2A03G1346600	254286	255164	Protein of unknown function

## Sheet: Supplementary Table 7
Supplementary Table 7. Primer and barcode information of Iso-seq.
Sample name	Primer 1 name	Primer 1 sequence	Primer 2 name	Primer 2 sequence
ThatcherLr9-48h	bc1001_5p	CACATATCAGAGTGCGGCAATGAAGTCGCAGGGTTGGGG	bc1001_3p	GTACTCTGCGTTGATACCACTGCTTCGCACTCTGATATGTG
ThatcherLr9-72h	bc1002_5p	ACACACAGACTGTGAGGCAATGAAGTCGCAGGGTTGGGG	bc1002_3p	GTACTCTGCGTTGATACCACTGCTTCTCACAGTCTGTGTGT
ThatcherLr9-96h	bc1003_5p	ACACATCTCGTGAGAGGCAATGAAGTCGCAGGGTTGGGG	bc1003_3p	GTACTCTGCGTTGATACCACTGCTTCTCTCACGAGATGTGT
ThatcherLr9-120h	bc1004_5p	CACGCACACACGCGCGGCAATGAAGTCGCAGGGTTGGGG	bc1004_3p	GTACTCTGCGTTGATACCACTGCTTCGCGCGTGTGTGCGTG
TA5605-48h	bc1001_5p	CACATATCAGAGTGCGGCAATGAAGTCGCAGGGTTGGGG	bc1001_3p	GTACTCTGCGTTGATACCACTGCTTCGCACTCTGATATGTG
TA5605-72h	bc1002_5p	ACACACAGACTGTGAGGCAATGAAGTCGCAGGGTTGGGG	bc1002_3p	GTACTCTGCGTTGATACCACTGCTTCTCACAGTCTGTGTGT
TA5605-96h	bc1003_5p	ACACATCTCGTGAGAGGCAATGAAGTCGCAGGGTTGGGG	bc1003_3p	GTACTCTGCGTTGATACCACTGCTTCTCTCACGAGATGTGT
TA5605-120h	bc1004_5p	CACGCACACACGCGCGGCAATGAAGTCGCAGGGTTGGGG	bc1004_3p	GTACTCTGCGTTGATACCACTGCTTCGCGCGTGTGTGCGTG

## Sheet: Supplementary Table 8
Supplementary Table 8. Primers used in this study.
Name	Sequence	Purpose
K1-F	GTGAAGCACAGGGACGATTGG	PCR amplification and Sanger sequencing
K1-R	CCAATGATAGTATCAATGGTGTACGC	PCR amplification and Sanger sequencing
K1-MR	AGCAAGTTTTGGTACCATATTC	Sanger sequencing
K1-extron1-R	GCACAAAAGGTAGACCGAACAAG	Sanger sequencing
K1-MF1	CAGTCTATTTCGAATGGAGGTAACAGTT	Sanger sequencing
K1-MF2	GATTTTAAAAACTTGATGAGGCTCAAGC	Sanger sequencing
K2-F1	CAARCAGRTGAGAACATCCTT	PCR amplification
K2-F2	GGTTACTAATTAATACCCGTACATATCTC	PCR amplification and Sanger sequencing
K2-F3	TCCGGTATGATGTTGTATTTACTGTA	Sanger sequencing
K2-F4	CATGCATTCTAGCTTATTTGTGCTTTAT	Sanger sequencing
K2-MF1	CTACTGTACCAAAGTTGCTTACAATG	Sanger sequencing
K2-MF2	CCAGGCGTTGTTCTCATTATCC	Sanger sequencing
K2-MR	GATAAATACAACAGAGATACAATGGTTACA	Sanger sequencing
K2-R1	ATGCTTGGAGAACAAAAATG	PCR amplification and Sanger sequencing
K2-R2	CATACTATCGGATAATGAGAACAAC	Sanger sequencing
LastIntron-F	GCCCCACATTATGAAGCTGG	Sanger sequencing
vWA-F1	ATTTGATTTTAAAAAAATCTGGTACACAC	Sanger sequencing
vWA-F2	AGATTCTGAGGGGGCGT	PCR amplification and Sanger sequencing
vWA-R1	TCAACCGTCTGATTAGTTTTAAG	PCR amplification and Sanger sequencing
vWA-R2	GGGAACTGACAAAAGTTCA	PCR amplification and Sanger sequencing
vWA-F3	TTGGGACATCTCGATGAGT	Sanger sequencing
KKV-VIGS1-F	AAGGAAGTTTAAATGGCGTCTCCTCACGG	Virus-induced gene silencing of WTK6-vWA
KKV-VIGS1-R	AACCACCACCACCGTGGGAGAAATTATCCGTGATGACTTC	Virus-induced gene silencing of WTK6-vWA
KKV-VIGS2-F	AAGGAAGTTTAACGACACGGACGTGCTTGTC	Virus-induced gene silencing of WTK6-vWA
KKV-VIGS2-R	AACCACCACCACCGTCACGTCGTTGCCAAGCTCCA	Virus-induced gene silencing of WTK6-vWA
TaPDS-VIGS-F	AAGGAAGTTTAATTTCTCCAGGAGAAG	Virus-induced gene silencing of TaPDS
TaPDS-VIGS-R	AACCACCACCACCGTCTGCATAAACGCTTAAAAG	Virus-induced gene silencing of TaPDS
KASP-TA10438-F	GAAGGTGACCAAGTTCATGCTCTACCACATGAGTGTTGAAATGCC	Lr9 KASP marker
KASP-Lr9-F	GAAGGTCGGAGTCAACGGATTCTACCACATGAGTGTTGAAATGCT	Lr9 KASP marker
KASP-R	GATTCGTACTTGATCCACAAAGTCC	Lr9 KASP marker
M-VWA-F	AGATTCTGAGGGGGCGT	WTK6-vWA PCR marker
M-VWA-R	TCAACCGTCTGATTAGTTTTAAG	WTK6-vWA PCR marker
Xncw-Lr58-1-F	TCACTTTGGTCAGGGTAGGG	Lr58 PCR marker
Xncw-Lr58-1-R	CGACGAGGTCCTGATATGGT	Lr58 PCR marker
SCS5550-F	TGCGCCCTTCAAAGGAAG	Lr9 PCR marker
SCS5550-R	TGCGCCCTTCTGAACTGTAT	Lr9 PCR marker
KKV-qPCR-F	AGCATATTGCCGACAAGTGAAC	qRT-PCR
KKV-qPCR-R	CATCACCCATAGTAATGCGCC	qRT-PCR
Ta-GAPDH-qPCR-F	CCTTGCTCCCCTAGCTAAGATCATT	qRT-PCR
Ta-GAPDH-qPCR-R	TCAGGAAGAACCTTACCAACAGCCTT	qRT-PCR
